# Supplementary material for: Non-invasive imaging of defence responses in plants
Source: Nat Commun. 2026 Mar 13;17:6393. doi: 10.1038/s41467-026-70075-1 (PMC13376918; doi:10.1038/s41467-026-70075-1)
Supplement: Supplementary file 4 — Supplementary Data 1 [file 41467_2026_70075_MOESM4_ESM.xlsx]

## Sheet: Sheet1
Supplementary Data 1. Plasmids used in the study.
Plasmid Name	Purpose	Gene or insert Name	Sequence
pNK091	MoClo-compatible Level P vector carrying fungal bioluminescence system lacking luciferase gene	pNos-KanR-ocsT | p35S-nnHispS-ocsT | pCmYLCV-npgA-ATPT | p35S-nnCPH- ocsT | pFMV-nnH3H-nosT	https://benchling.com/s/seq-JChGOcCVNiYRKbruZQ2z?m=slm-cN2aKkBzOeeBNZLMgSwe
pNK3625	MoClo-compatible Level 0 vector carrying promoter pWRKY70	Promoter WRKY70	https://benchling.com/s/seq-LnX4S8GvV3xHMzRjPqmV?m=slm-66eAnYZagmCqJt7dTydy
M6597	MoClo-compatible Level 0 vector carrying terminator WRKY70	Terminator WRKY70	https://benchling.com/s/seq-zCIxpyzVT87rb6uvtRUp?m=slm-lVqcIu56Z2ITnbpnnJ7q
M6667	MoClo-compatible Level 0 vector carrying terminator ORCA3	Terminator ORCA3	https://benchling.com/s/seq-uqqsyEjt3uX8uHkYEMEB?m=slm-sNaSY3v0tTCZrDSmSeMK
M6570	MoClo-compatible Level 0 vector carrying promoter pORCA3	Promoter ORCA3	https://benchling.com/s/seq-MXTjKQCLrWJmQlmLTNL9?m=slm-e9BQnrrx5LKiSVoaebK2
M7138	MoClo-compatible Level M vector encoding hygromycin resistance cassette and a luciferase gene under control of ORCA3 promoter and terminator	pNOS-HygR-ocsT | pORCA3-nnLuz-ORCA3_T	https://benchling.com/s/seq-7VQRjD9A4fue1L0KthDX?m=slm-V97liy3kx0KRKInU8HLU
M7691	MoClo-compatible Level M vector encoding hygromycin resistance cassette and a luciferase gene under control of WRKY70 promoter and	pNOS-HygR-ocsT | pWRKY70-nnLuz-WRKY70_T	https://benchling.com/s/seq-g4ASG5qVvLKQFVUu2Qyw?m=slm-3AaEmS8nTghh4GK05rIm
pNK3558	MoClo-compatible Level M vector encoding hygromycin resistance cassette and a luciferase gene under control of p35S promoter and act2 terminator	pNOS-HygR-ocsT | p35S-nnLuz-act2	https://benchling.com/s/seq-YmmkwEubHTyo7FL1nbtv?m=slm-DjOwagVTlD5X6nYe0PdN
M30665	MoClo-compatible Level 1 vector encoding luciferase gene under control of pJAZ1_(x5) promoter and act2 terminator	pJAZ1_(x5) – nnLuz – act2T	https://benchling.com/s/seq-4dJITayKVJmWLOuyNVe1?m=slm-ZqfoxvavPGNOCYStPDZf
M30670	MoClo-compatible Level 1 vector encoding luciferase gene under control of p(At)EDS1 promoter and act2 terminator	p(At)EDS1 – nnLuz – act2	https://benchling.com/s/seq-pn8jlQwNnP4cBPU9IsAs?m=slm-v9IjdysKZcJAha5GIlUL
M30817	MoClo-compatible Level 1 vector encoding luciferase gene under control of p(At)PAD4 promoter and act2 terminator	p(At)PAD4 – nnLuz – act2	https://benchling.com/s/seq-L68UprRuxxX6QP1P31WC?m=slm-gqjVg4kW1HdXPU6T1kD1
M31157	MoClo-compatible Level 1 vector encoding luciferase gene under control of pPR1(x3) promoter and act2 terminator	pPR1(x3) – nnLuz – act2	https://benchling.com/s/seq-ZI7gNajnls7g4aq2nKPe?m=slm-58jZzzQmoC6DcbnSkRpW
M31171	MoClo-compatible Level 1 vector encoding luciferase gene under control of p(At)SAG101 promoter and act2 terminator	p(At)SAG101 – nnLuz – act2	https://benchling.com/s/seq-vvQcwcOsZwQApykkf5td?m=slm-KeubxFvFZn9rszqGFvuy
M31198	MoClo-compatible Level 1 vector encoding luciferase gene under control of p(At)PR1 promoter and act2 terminator	p(At)PR1 – nnLuz – act2	https://benchling.com/s/seq-Glyjg66lsJC4V8Q7GUbn?m=slm-30xJyfouZSyTqXHjXJYq
