# Supplementary material for: Non-invasive imaging of defence responses in plants
Source: Nat Commun. 2026 Mar 13;17:6393. doi: 10.1038/s41467-026-70075-1 (PMC13376918; doi:10.1038/s41467-026-70075-1)
Supplement: Supplementary file 5 — Supplementary Data 2 [file 41467_2026_70075_MOESM5_ESM.xlsx]

## Sheet: Sheet1
Supplementary Data 2. Additional stimuli affecting pORCA3 and pWRKY70 promoters
Promoter (source gene / species)	Reported inducer / repressor	Experimental system & key observation	Reference
pORCA3 (Catharanthus roseus)	UV‑B	UV‑B irradiation (1 h) increased ORCA3 transcript together with several TIA‑pathway genes	3
pORCA3 (Catharanthus roseus)	β‑Cyclodextrin (fungal‑type elicitor)	50 mM β‑cyclodextrin up‑regulated ORCA3 in C. roseus cell suspension	4
pORCA3 (Catharanthus roseus)	Crude pathogen elicitor + Ca²⁺ / phosphorylation	Elicitors that trigger Ca²⁺ influx & protein phosphorylation induced ORCA3 even when JA biosynthesis was blocked	5
pORCA3 (Catharanthus roseus)	Dark incubation	48 h dark treatment raised ORCA3 expression (cell cultures)	4
pORCA3 (Catharanthus roseus)	Light cues	Seedling photomorphogenesis altered ORCA transcripts, including ORCA3	6
pWRKY70 (Arabidopsis thaliana)	Brassinosteroids (BRs)	Exogenous brassinolide rapidly induced WRKY70; wrky46/54/70 triple mutant impaired BR‑dependent growth	7
pWRKY70 (Arabidopsis thaliana)	Drought / osmotic stress	PEG‑6000 or dehydration up‑regulated WRKY70 orthologues; mutants showed altered drought tolerance	8
pWRKY70 (Arabidopsis thaliana)	Salt stress (NaCl)	IlWRKY70 orthologue strongly induced (~4×) by 200 mM NaCl; conferred salt tolerance when expressed in N. benthamiana	9
pWRKY70 (Arabidopsis thaliana)	PAMP flg22	1 µM flg22 caused strong WRKY70 up‑regulation during early PTI	10
pWRKY70 (Arabidopsis thaliana)	INA / BTH (SA analogues)	SA‑mimic INA activated WRKY70; effector RipAB suppressed this induction	11
pWRKY70 (Arabidopsis thaliana)	N‑hydroxy‑pipecolic acid (NHP)	1 mM NHP transiently induced WRKY70 in wild‑type Arabidopsis leaves	12
References
3. Environmental stress induced biosynthesis of plant secondary metabolites- transcriptional regulation as a key. Crop Design 4, 100100 (2025).
4. Changes in medicinal alkaloids production and expression of related regulatory and biosynthetic genes in response to silver nitrate combined with methyl jasmonate in Catharanthus roseus in vitro propagated shoots. Plant Physiology and Biochemistry 132, 623–632 (2018).
5. ORCAnization of jasmonate-responsive gene expression in alkaloid metabolism. Trends in Plant Science 6, 212–219 (2001).
6. Memelink, J. & Gantet, P. Transcription factors involved in terpenoid indole alkaloid biosynthesis in Catharanthus roseus. Phytochemistry Reviews 6, 353–362 (2007).
7. Chen, J. & Yin, Y. WRKY transcription factors are involved in brassinosteroid signaling and mediate the crosstalk between plant growth and drought tolerance. Plant Signal Behav 12, e1365212 (2017).
8. Li, J. et al. Defense-related transcription factors WRKY70 and WRKY54 modulate osmotic stress tolerance by regulating stomatal aperture in Arabidopsis. New Phytol 200, 457–472 (2013).
9. Chen, X., Zhang, T., Wang, H., Zhao, W. & Guo, Z. Transcription factor WRKY complexes in plant signaling pathways. Phytopathol. Res. 7, (2025).
10. Denoux, C. et al. Activation of defense response pathways by OGs and Flg22 elicitors in Arabidopsis seedlings. Mol Plant 1, 423–445 (2008).
11. Qi, P. et al. A Ralstonia solanacearum effector targets TGA transcription factors to subvert salicylic acid signaling. Plant Cell 34, 1666–1683 (2022).
12. Foret, J., Kim, J.-G., Sattely, E. S. & Mudgett, M. B. Transcriptome analysis reveals role for WRKY70 in earlyN-hydroxy-pipecolic acid signaling. bioRxiv (2024) doi:10.1101/2024.04.23.590810.
