# Supplementary material for: Non-invasive imaging of defence responses in plants
Source: Nat Commun. 2026 Mar 13;17:6393. doi: 10.1038/s41467-026-70075-1 (PMC13376918; doi:10.1038/s41467-026-70075-1)
Supplement: Supplementary file 22 — Source Data [file 41467_2026_70075_MOESM22_ESM.xlsx]

## Sheet: Fig 1b, Supplementary Fig 1a
	0	0.25	0.5	0.75	1	1.25	1.5	1.75	2	2.25	2.5	2.75	3	3.25	3.5	3.75	4	4.25	4.5	4.75	5	5.25	5.5	5.75	6	6.25	6.5	6.75	7	7.25	7.5	7.75	8	8.25	8.5	8.75	9	9.25	9.5	9.75	10	10.25	10.5	10.75	11	11.25	11.5	11.75	12
0	81.9147	44.719	78.3876	71.5802	49.7453	64.88	103.375	103.881	58.1052	63.154	57.4092	93.3886	55.4609	70.2171	34.0489	60.7135	56.5982	55.1549	35.9785	67.6976	49.0281	67.7498	43.8718	108.321	74.1503	44.2909	54.3006	97.0383	86.8283	73.8059	22.1879	43.9691	68.7022	72.8737	44.7175	29.3957	62.4811	46.6737	30.3912	15.281	69.134	50.4657	30.3694	57.2904	59.0771	30.1502	79.0343	53.9802	60.098
0	57.6177	14.611	82.0636	87.1752	67.1513	94.096	91.6189	67.9076	71.8352	62.019	57.6262	107.74	56.1629	89.8381	38.6709	81.0915	50.8682	76.0469	56.1135	53.4816	71.1901	39.2898	66.5478	66.646	70.3393	55.5879	36.2736	61.7953	65.3963	55.1839	34.0519	89.0771	70.1882	50.5227	49.2315	38.7207	54.5621	44.8627	51.7432	49.93	64.269	29.0337	36.9104	56.7774	68.2391	13.2582	98.5753	64.7912	52.53
0	70.6447	66.908	68.2256	91.0402	75.7183	92.339	103.375	93.7186	77.0782	97.451	42.6532	88.9566	53.8659	79.5681	47.5629	71.0645	36.1922	51.5869	52.5735	66.4006	76.2711	56.6958	86.8178	59.727	84.0153	59.8849	51.0576	82.9303	63.5313	71.3999	39.4579	70.7521	49.6752	51.0897	76.9345	62.5317	75.1841	29.9167	49.7972	17.254	52.458	60.1687	54.2074	50.6964	59.2391	39.9882	91.5213	48.7642	68.557
0	586.78	565.368	589.28	543.661	537.205	581.42	584.24	545.746	533.943	510.397	534.139	547.011	532.569	541.055	511.103	581.227	523.111	514.29	541.249	506.239	552.703	520.317	512.845	542.186	539.231	510.02	455.707	555.633	523.315	524.238	488.809	503.833	520.053	534.117	492.259	475.369	517.941	485.269	489.986	484.146	544.377	495.061	500.477	513.939	543.833	510.691	533.737	528.899	554.179
0	121.428	66.692	74.4956	81.9042	70.2863	112.691	119.159	81.1236	75.5922	70.424	42.8152	96.3886	62.5689	81.8381	65.7789	90.0915	62.0842	89.1819	87.8975	86.5356	86.1091	50.4248	45.2228	110.537	75.1503	53.1549	67.3546	82.7683	48.5313	102.346	47.8629	71.5631	53.3232	66.2527	71.4475	44.8557	84.7781	68.3227	45.1212	58.416	73.296	66.5747	36.3694	89.8584	62.8331	22.2582	84.5483	78.5742	75.909
0	392.482	365.665	375.821	336.607	339.556	355.556	359.7	344.908	342.889	357.451	313.572	363.713	312.596	358.298	322.563	329.497	305.273	346.669	327.331	298.698	339.001	304.155	267.196	330.591	356.231	305.777	306.085	329.444	309.963	322.941	292.431	266.509	327.621	272.063	313.151	278.964	298.832	278.809	287.526	262.957	288.755	313.466	254.531	303.399	286.077	255.312	326.088	264.764	285.233
0	193.185	156.259	160.199	227.472	147.178	179.177	169.267	158.259	154.565	156.694	150.247	170.93	105.272	165.514	122.374	167.768	129.571	143.101	134.033	123.995	166.974	144.75	142.71	141.348	163.258	155.615	120.761	164.633	124.18	118.914	150.593	137.996	155.269	143.955	138.799	113.991	133.968	132.755	153.391	135.605	129.863	148.061	113.747	157.344	127.968	93.0692	132.791	123.169	147.666
0	1813.56	1796.8	1709.36	1718.85	1672.48	1647.83	1697.81	1683.04	1629.13	1681.59	1628.92	1712.04	1630.19	1680.35	1668.02	1691.52	1672.3	1703.91	1690.79	1659.56	1695.38	1670.94	1670.33	1688.4	1667.23	1694.86	1668.92	1676.96	1649.75	1661.94	1696.84	1696.1	1665.19	1739.25	1682.1	1746.21	1685	1683.51	1708.53	1687.82	1707.32	1688.68	1669.21	1746.78	1724.32	1708.75	1704.95	1729.82	1684.04
0	865.266	835.259	798.172	787.013	764.637	779.393	766.565	735.881	702.159	670.154	643.301	709.794	664.19	689.109	653.022	685.065	642.057	666.804	648.006	690.536	657.541	635.858	651.223	671.348	618.934	643.372	612.301	634.119	648.666	649.076	611.539	582.158	574.621	612.28	624.718	616.613	624.373	617.512	583.202	605.687	626.512	612.088	618.342	626.858	612.59	588.123	637.061	578.926	609.693
0	33.1307	28.746	68.3606	73.3372	54.9613	78.961	82.3479	92.7456	79.4032	69.911	46.5992	68.1186	49.8389	68.2441	39.8329	108.281	31.4092	63.1549	38.1675	53.1026	44.1901	38.9388	43.0338	62.375	106.826	44.3989	48.7606	74.5793	70.8013	51.8599	16.0249	70.7521	36.3502	53.6307	37.0425	36.8827	65.9141	50.0247	55.5802	37.714	58.458	73.3307	33.1804	51.5884	42.5901	16.9342	59.8723	36.2502	53.476
0	47.5097	2.39501	51.5496	58.5262	34.4753	53.501	98.3209	70.3666	64.4572	46.721	23.4912	56.4966	28.7039	57.7571	44.3199	77.4155	36.1922	48.2629	20.7895	50.3196	29.4061	15.9388	48.5208	41.835	59.9073	41.6689	39.8416	48.2553	42.1803	35.8869	17.2959	49.7251	62.1072	54.3877	47.6635	47.5317	41.8871	7.05173	27.0402	5.60495	51.863	34.0067	45.0724	38.5614	30.8871	33.6912	43.6023	35.4932	47.855
0	59.6987	21.367	66.1446	81.3102	28.4753	65.501	87.6459	107.151	51.9162	68.586	29.5182	81.6046	47.1629	61.2711	33.4819	83.0105	49.1922	40.7229	25.5195	54.4546	54.8921	43.6148	51.1958	56.673	80.6913	65.6149	41.8686	53.9573	75.1533	27.1029	41.3499	41.9691	43.0802	43.3607	31.9345	17.7207	34.9411	53.7817	44.5532	27.416	52.755	24.6287	25.9374	57.8314	55.2391	27.3122	81.4133	29.3852	69.611
0	44.5367	31.773	61.8746	76.7152	25.5023	63.123	72.8349	72.2586	57.6462	57.83	38.6802	101.173	38.1359	68.8111	42.3199	51.3885	40.1112	69.3439	34.9785	50.9676	66.2981	41.3438	49.3038	41.537	89.2853	70.9929	33.7066	63.7413	73.3153	49.3459	22.4309	48.0231	41.0262	64.3877	54.5285	18.5047	57.4271	58.8357	72.7432	24.497	73.512	45.9527	19.3154	56.6964	43.7251	28.6912	64.1423	43.7912	40.666
0	61.8877	52.259	80.4956	88.9592	44.7183	82.718	99.1049	99.7186	87.9162	74.073	59.3822	117.74	42.5149	90.2981	41.5629	85.8485	44.4092	67.2899	43.3035	50.9406	56.1361	54.9118	51.3308	63.916	81.0153	78.2639	55.7606	59.7143	105.99	71.1299	36.9709	71.1581	48.7292	56.6577	54.3125	64.6127	70.7781	47.0247	54.3102	37.578	69.728	36.7907	44.2074	57.3994	53.0231	40.8802	76.5213	47.5472	74.557
0	85.6987	62.773	79.0366	101.499	64.8263	96.447	114.97	114.935	86.3222	65.884	64.6262	116.876	67.8659	103.865	58.1849	108.66	76.1652	89.5599	78.1945	91.3196	60.8651	67.0738	85.3038	95.348	129.745	64.7229	56.1116	86.2823	74.8013	88.7519	53.6199	97.9691	73.1882	75.6307	80.7715	61.0987	74.0491	65.7277	82.2292	60.2	88.08	71.6287	73.2074	76.6964	91.4551	42.6372	108.386	70.5202	80.395
0	623.212	594.07	565.253	593.634	554.367	644.42	632.159	632.367	574.24	609.289	565.139	622.281	611.785	635.379	603.266	641.065	603.084	627.668	651.331	656.995	646.703	606.317	641.331	664.673	644.853	628.372	632.004	607.39	654.18	587.238	578.647	601.59	618.918	567.225	573.962	590.126	577.805	563.025	574.121	569.362	596.052	568.737	531.612	553.047	582.266	521.934	574.224	529.196	575.747
0	80.0227	80.584	99.2256	93.2292	66.6373	78.096	102.024	95.1236	91.9702	68.019	33.9502	108.849	57.0549	104.811	53.0759	95.2265	46.6522	92.0199	57.9785	58.6436	59.8111	52.6958	41.8988	91.97	84.1503	70.7229	72.0846	72.4983	80.9093	67.5349	49.9709	69.1041	78.3232	79.4147	70.4475	42.4497	79.0491	45.0517	67.3102	36.308	81.62	87.7367	48.2074	62.4264	62.7521	22.7722	77.7103	65.3582	82.503
0	509.266	447.773	474.848	471.229	385.88	388.177	432.835	418.367	410.159	419.343	391.436	446.038	405.245	402.109	388.833	409.227	371.246	434.56	401.06	396.185	398.271	358.939	390.277	406.024	418.421	374.291	366.761	363.363	385.99	362.4	347.863	431.05	379.404	375.766	374.61	344.559	378.346	398.782	337.661	382.389	353.998	383.602	317.018	349.453	399.239	303.583	390.764	339.358	378.611
0	484.834	424.611	429.767	396.526	333.394	417.042	365.97	401.286	372.457	360.235	350.004	410.903	344.569	379.054	336.563	372.497	338.949	374.344	353.087	335.32	356.46	370.966	328.548	371.727	386.096	349.21	354.896	350.309	363.342	327.238	338.134	352.644	362.567	330.28	347.178	339.91	340.616	328.593	343.824	331.2	336.188	350.575	356.585	345.696	340.86	318.88	349.845	334.331	335.368
0	838.591	848.178	825.469	891.202	870.61	890.069	844.186	828.502	771.159	808.073	773.95	927.038	830.163	877.946	897.401	943.768	903.598	916.614	918.087	854.32	845.974	868.128	823.088	851.97	866.448	813.074	787.896	811.39	807.477	800.076	741.809	778.833	768.918	770.361	780.881	762.694	727.481	731.782	740.04	708.146	766.728	747.818	718.909	722.371	738.266	697.096	766.44	730.71	709.72
0	796.401	721.394	777.361	784.769	739.448	766.312	758.186	718.935	701.078	759.613	711.68	774.659	767.434	784	739.995	766.146	758.463	767.263	768.871	726.32	769.082	713.669	725.737	741.348	710.718	688.885	718.193	677.363	730.504	675.508	689.728	678.401	687.648	690.009	658.097	698.234	696.859	690.187	654.418	643.335	722.404	696.602	642.153	671.02	702.455	677.204	724.926	700.574	713.53
0	51.2657	3.20501	57.7396	57.9312	29.1783	61.853	74.4559	75.1506	54.7002	57.262	48.9502	75.6046	38.2989	76.2711	35.0759	59.3075	28.2192	35.0199	46.0055	53.8596	69.6491	22.0198	39.9258	58.159	65.0423	42.7499	39.3546	51.3633	45.2883	57.4539	45.9169	30.9691	50.5402	42.6577	22.8805	11.5047	59.8601	28.5657	43.4182	16.822	59.863	30.4657	40.3964	44.5614	21.9951	3.15016	95.5483	30.5472	43.909
0	50.8607	55.232	55.5226	101.769	39.2593	100.583	94.8349	94.9346	86.9162	67.613	69.4092	102.578	55.8929	99.3251	45.3469	87.3345	46.5442	71.9929	41.6275	60.9676	70.6761	45.8308	74.1958	78.186	87.0153	78.6959	70.8956	68.9303	80.5313	57.7249	36.3499	58.6441	74.8372	52.8467	55.1505	56.5047	84.8321	56.5117	78.0672	45.254	71.566	63.8177	43.6394	45.2364	59.7521	41.3122	102.98	63.8182	71.341
0	45.0227	7.69201	70.3066	61.9592	19.5563	57.42	78.2399	52.4206	47.1322	43.857	20.7612	80.7396	25.0279	62.7841	56.5089	61.1455	42.1922	62.6959	34.7625	31.9136	50.9741	27.8308	21.0068	88.051	58.2313	44.1549	20.3006	49.9033	65.2073	51.2379	44.2419	53.2121	58.2692	46.9277	39.4475	24.2607	64.5891	26.6197	55.5802	20.497	61.404	53.4927	12.6124	59.9664	28.2931	9.15016	74.4403	47.4122	54.314
0	53.6987	27.746	44.2796	67.7692	36.7453	65.88	81.7269	75.7996	52.8352	53.559	39.8422	81.7666	34.9739	65.1361	30.2659	70.9025	39.0032	60.3709	29.0055	53.5086	51.7571	19.6688	33.9258	70.375	62.5833	38.7499	37.2736	46.0923	55.4233	56.3999	25.0519	33.3741	39.1882	54.1977	41.6095	19.7747	33.5351	45.2677	50.2022	20.47	44.539	39.7097	33.3424	48.0474	44.2391	8.50116	73.6563	40.8992	61.125
0	73.1307	32.827	97.8746	96.4452	44.5293	90.339	84.9429	94.7186	89.6732	52.343	70.4912	97.6046	65.8389	116.433	57.9139	92.1455	31.1652	57.5059	57.1675	51.7786	52.8111	46.0468	50.7368	78.618	74.5293	70.5609	71.6256	83.7683	51.3693	44.8869	46.7549	55.1581	81.6752	75.5767	56.7985	46.0987	87.5351	51.1597	67.9322	36.254	60.296	50.6287	51.6124	48.4264	35.2391	13.1232	103.629	56.6832	60.666
0	85.0497	56.286	64.6856	81.4992	63.5563	95.285	93.8889	109.719	84.2952	106.181	77.3282	106.065	72.8659	94.8921	52.8869	88.7945	40.3272	72.8309	70.6815	68.6436	77.1631	43.7228	50.5748	84.24	81.8263	80.7769	65.9496	93.7413	89.9903	72.4809	35.4039	59.9421	80.4322	72.5497	47.0155	32.0717	65.0221	52.9707	62.6342	45.551	51.944	40.5197	54.9644	46.3724	57.6981	32.8802	92.3863	55.2232	68.828
0	629.915	599.773	575.469	593.094	537.394	598.339	629.159	626.773	584.457	572.775	556.653	581.362	557.893	548.487	507.941	582.714	493.814	562.506	490.249	544.266	523.676	501.074	487.196	510.213	486.718	487.21	486.031	516.092	508.396	490.968	452.539	459.536	500.918	496.55	480.205	491.532	489.589	457.755	451.04	440.092	480.161	458.845	451.153	458.128	467.644	436.015	508.115	479.358	451.666
0	182.239	124.097	174.577	205.04	133.61	170.961	195.592	176.34	182.457	140.857	166.382	201.47	147.163	189.487	145.752	175.768	150.381	188.506	155.033	171.212	173.19	144.777	155.467	168.321	142.258	132.264	148.058	149.903	139.558	135.184	132.161	135.536	157.621	181.901	139.286	127.342	148.157	142.809	118.986	116.768	161.107	115.98	106.747	147.75	134.698	122.447	143.278	141.358	132.26
0	120.077	145.989	136.469	138.661	127.313	148.718	172.943	151.611	139.078	111.343	117.031	149.957	125.812	133.082	100.157	169.876	109.706	119.641	117.277	113.347	132.028	119.993	110.521	156.483	147.042	117.128	117.166	133.39	123.639	118.076	114.998	105.239	140.486	106.847	132.232	119.018	97.3731	107.674	130.824	87.308	97.62	81.1957	89.6394	114.399	113.968	98.4742	147.44	100.223	116.963
0	133.51	95.367	145.253	148.364	116.88	145.61	175.402	168.448	118.43	141.316	95.4632	150.227	107.353	133.325	103.752	140.146	122.787	122.479	93.8705	99.7246	121.217	103.669	110.71	109.24	138.475	92.1549	76.4356	114.903	107.531	107.265	97.8359	116.428	98.6752	129.739	111.962	84.8827	111.157	84.4037	123.689	67.065	97.053	102.656	70.0454	112.642	76.3201	91.8802	123.359	97.2502	105.855
0	532.996	498.665	522.199	548.634	531.097	566.961	572.078	577.638	538.997	483.073	508.599	565.227	561.866	648.352	553.752	652.065	545.76	577.993	584.06	553.266	554.352	547.858	548.71	546.943	535.475	492.372	490.328	498.417	483.288	507.076	468.323	494.32	500.756	472.117	503.313	459.126	473.995	437.998	497.337	457.714	476.377	468.872	485.045	462.966	423.023	415.988	493.575	475.25	463.341
0	820.672	779.503	783.577	799.499	810.583	844.664	866.997	838.016	830.511	824.37	768.301	835.416	782.839	791.568	790.617	837.308	812.057	861.263	849.385	829.968	786.622	800.02	820.007	817.294	802.934	762.074	759.734	781.038	756.125	730.238	699.106	738.752	699.621	706.793	709.178	693.91	724.157	662.647	675.58	657.714	717.404	642.034	667.693	679.263	644.725	661.15	681.197	632.25	642.449
0	62.2927	14.827	55.1716	83.2832	31.6913	70.447	87.1859	95.5016	60.8352	46.451	43.5182	81.5236	61.7849	86.8111	38.1299	80.8485	36.6522	44.5329	34.6815	49.1846	76.0821	33.2088	73.4938	68.7	75.6913	45.6689	38.1116	79.0383	74.5853	77.9139	21.7279	47.7251	65.1072	62.2797	49.8535	31.4227	55.9411	31.6737	36.4452	10.741	45.512	64.1147	29.1264	40.1014	65.0231	34.2312	86.7103	20.5202	45.774
0	55.0227	42.395	76.5226	87.0672	37.8263	69.204	95.4839	83.7186	89.8892	80.451	38.8962	96.2536	32.7849	95.8381	40.5629	78.3885	58.6792	61.2629	55.8435	49.4816	67.0551	53.5608	51.9258	66.97	85.0693	75.2369	56.0306	60.8493	82.7473	56.2109	34.2959	55.0771	67.7562	60.2527	38.3935	54.7207	65.1841	49.7277	56.5262	39.93	78.89	81.9527	62.9644	49.8314	64.9141	14.7452	80.7103	55.4392	46.53
0	46.8607	10.016	34.6306	39.0132	34.6913	68.583	53.9159	86.6376	41.5922	50.884	20.3282	80.7126	37.6769	43.1901	33.5089	59.0105	16.0842	55.1819	24.1405	36.4276	29.0281	33.6688	26.6828	47.24	60.0153	9.3719	23.4356	40.3903	53.6393	19.1299	9.83585	12.3471	27.6212	27.7927	32.3665	9.96369	37.1301	13.8087	22.1752	15.254	33.917	21.0607	21.4504	26.1284	44.7521	-0.0658406	56.2513	27.9532	45.774
0	60.4547	6.80001	48.1716	67.1752	39.1513	66.529	82.0779	86.6376	60.8082	37.721	42.0852	71.6586	29.5149	55.8111	19.5899	48.8485	23.6792	72.5059	21.1945	39.5356	41.2981	57.0198	44.6018	68.456	78.7993	43.5609	21.8416	52.6873	37.2343	25.5899	16.2689	30.6981	47.4322	36.7387	32.5015	7.90969	39.9951	44.9167	30.4452	23.065	44.323	34.7637	20.1534	46.0744	38.7791	8.98816	80.3323	45.5472	45.855
0	78.6177	54.827	69.5496	96.6612	53.4753	112.718	129.97	114.529	84.8622	77.667	96.9772	109.443	77.6499	79.2171	65.1029	123.2	72.0842	74.0199	57.1405	95.9676	76.8651	76.3438	63.9528	82.673	109.826	87.9389	73.8956	86.5253	98.0713	76.1029	70.9979	73.6711	69.4042	82.6577	80.9615	68.3687	84.3461	47.1327	79.2832	70.714	74.512	63.4387	40.7474	78.1554	79.2661	38.0692	83.9533	74.6832	85.503
0	110.618	51.476	110.875	113.121	73.9613	87.393	146.889	129.908	92.4302	88.1	69.2742	111.903	75.7309	101.973	86.0219	108.984	77.0572	92.5329	87.7085	70.1846	56.8921	78.7228	73.6828	91.429	106.718	89.1549	105.653	87.0113	89.0443	83.2649	53.7279	67.4011	84.4592	61.7657	49.1775	53.2607	64.9951	53.7817	57.0672	53.308	56.809	61.4927	38.3964	93.8584	65.2931	44.5552	94.0343	60.3042	53.449
0	445.861	425.016	413.388	447.796	421.016	487.556	495.97	505.638	490.916	493.478	511.788	538.794	464.515	482.298	475.725	483.011	452.084	460.371	406.52	458.049	467.73	441.047	426.331	461.889	462.907	432.507	402.328	410.795	402.017	409.022	361.323	395.455	398.81	420.144	394.718	376.045	386.535	386.323	357.472	341.93	384.215	385.52	373.207	391.047	372.05	372.204	394.953	398.818	404.476
0	64.1307	52.016	60.6856	75.1752	58.4483	82.934	73.8349	102.151	82.8082	96.965	53.9772	111.2	80.8929	64.2981	67.7249	97.7675	36.3542	65.1819	62.7895	59.8326	72.2711	45.5608	40.5478	56.591	74.0693	87.8039	41.1116	69.9033	71.0713	61.3189	21.9979	56.3471	74.2422	67.4687	50.5825	32.9907	63.4271	42.1327	87.6892	33.038	75.512	69.9797	39.5314	71.9934	68.8601	35.2312	84.0073	55.2772	50.071
0	120.05	67.611	135.064	121.202	76.6913	137.61	117.051	129.475	117.97	85.397	85.5452	104.497	92.5149	112.973	49.1569	130.551	82.5442	121.804	86.1945	97.4006	77.3791	76.9658	87.1418	118.186	118.015	102.588	93.7606	116.714	94.1263	92.2919	90.3499	84.5631	85.7832	90.1977	106.016	79.6397	85.3191	65.8087	75.9862	53.2	76.728	88.9527	59.0454	97.8854	110.158	55.6642	89.9533	62.2772	98.422
0	148.996	146.016	182.28	177.499	110.529	159.15	161.213	185.151	157.862	115.1	105.653	156.578	125.326	135.811	100.86	149.497	108.706	110.479	127.385	113.671	132.028	101.804	72.6828	134.591	139.799	139.939	112.571	120.714	126.612	121.941	81.1609	113.915	133.134	86.6577	109.718	100.234	118.4	100.566	100.716	121.47	105.296	116.52	108.504	121.831	100.32	87.9882	123.278	114.872	93.287
0	454.591	458.124	490.929	461.364	455.502	499.529	570.619	563.502	547.511	523.181	519.382	543.497	487.677	541.919	479.563	543.146	517.787	531.533	506.925	498.266	519.136	516.696	520.25	520.564	500.691	484.291	487.355	475.011	431.126	444.535	411.944	459.942	446.323	426.117	401.286	384.315	430.995	411.782	372.499	361.443	418.944	422.331	403.45	362.723	374.563	350.637	408.115	393.061	357.071
0	1269.18	1205.72	1254.44	1212.53	1166.66	1241.8	1248.97	1278.8	1272.02	1224.21	1239.33	1270.06	1194.14	1213.57	1154.08	1193.5	1147.25	1189.37	1154.47	1117.13	1076.38	1022.94	1018.09	1038.97	1032.72	1006.26	949.463	987.309	943.855	970.968	923.134	954.239	996.405	928.766	948.475	965.586	962.968	921.593	981.634	940.281	968.782	952.629	941.153	982.453	953.86	925.61	948.007	954.629	947.017
0	35.5097	10.854	33.6856	74.6072	12.3673	64.556	63.5919	80.3396	44.8892	46.884	18.0582	63.3076	15.1899	60.3521	26.5899	46.7945	39.1382	55.9929	17.1675	37.3196	39.4871	30.7228	44.4388	51.024	66.7723	35.6689	22.1926	49.1463	42.2613	57.4539	18.8089	27.1311	37.8912	26.7927	42.0425	35.0717	58.4001	16.9977	50.3912	-2.36705	54.944	30.1957	20.3154	48.6694	31.3201	5.31216	77.5483	43.7642	45.828
0	37.5907	8.12401	74.4956	51.6612	19.6373	64.204	72.1589	77.5016	36.8892	53.667	25.8692	78.0646	46.6499	70.3251	17.2659	43.8755	26.1382	40.9659	19.4115	26.9676	48.7301	39.2358	35.0878	51.213	77.7723	51.5609	29.3276	36.8763	61.2073	40.4269	31.5659	48.3471	42.6482	48.5767	38.2585	37.0717	47.9141	31.1327	40.1482	9.30795	56.08	31.0877	22.5854	42.9394	49.4821	31.5282	69.3323	46.5202	55.233
0	36.2117	3.23201	58.5766	63.6612	31.5833	59.826	68.2399	71.6376	31.9702	37.775	33.7072	71.4156	33.0819	49.5951	22.3739	52.0645	7.6522	34.3169	20.8435	49.7516	45.4331	27.2088	25.9528	60.429	68.2853	42.0469	6.62561	52.3363	25.6123	46.0759	37.0789	28.2391	38.9722	32.4147	10.5555	28.7477	44.2921	14.2137	25.6072	13.687	49.296	31.1957	10.0994	40.5884	21.6441	21.2042	60.9263	37.4932	57.557
0	60.6177	32.935	33.7396	81.6342	41.4213	68.285	70.8889	95.1236	48.8892	48.37	41.6802	97.8756	45.2449	86.2981	38.1849	50.0645	16.2732	64.3979	36.9245	46.2926	71.3251	38.9658	41.7638	73.375	39.6373	52.1009	40.1926	46.5253	59.7203	32.6709	25.5389	44.2931	32.5672	40.6577	27.2045	38.9637	36.4001	5.75473	54.9862	13.633	65.917	43.0607	23.6934	45.3174	45.1581	10.6912	87.1703	31.7912	31.449
0	95.4277	70.043	91.0906	104.337	81.4753	106.529	123.646	103.367	99.9702	88.208	76.0582	96.5776	75.1089	93.9191	52.9679	119.389	34.9492	82.3169	78.0325	82.1296	82.4871	83.2358	73.8718	111.024	102.015	89.9389	83.8956	93.1463	106.45	78.3189	59.3229	74.9961	80.1612	97.3067	88.1775	69.8557	72.1841	66.1057	81.6612	48.281	75.242	86.9797	70.0184	81.2904	83.2931	48.9612	119.142	61.7912	86.747
0	164.807	109.989	148.388	137.175	108.34	128.691	171.889	160.34	150.7	127.505	114.031	145.849	96.9469	152.703	134.347	127.497	99.7602	102.371	112.52	103.617	138.379	107.263	85.5208	131.105	117.988	115.155	117.112	115.038	138.369	141.427	89.4309	83.0501	94.5672	79.5497	111.827	97.4777	83.4541	84.0787	87.6892	84.551	62.08	94.5197	94.5584	85.7504	90.6171	90.5012	113.899	90.2232	100.828
0	737.32	662.935	700.875	709.499	709.286	719.447	756.511	799.313	750.592	797.451	770.464	769.011	690.839	716.703	687.536	701.66	698.219	679.777	665.223	655.482	630.217	621.669	633.737	625.51	675.204	632.426	649.653	650.471	629.828	642.373	636.377	614.455	599.783	625.82	632.962	593.964	610.184	584.782	602.202	557.66	605.188	609.493	612.504	593.858	593.833	605.231	641.034	621.385	586.909
0	88.2927	49.935	90.6856	96.2832	54.9343	105.258	114.348	136.34	109.484	89.424	79.4362	96.0646	94.1629	92.6221	64.9139	94.1995	46.9762	76.3439	59.0325	69.6436	94.8381	60.5878	62.5478	96.294	145.691	116.264	70.7606	94.8763	66.0443	90.5079	52.7549	83.6711	62.7562	65.8197	46.4475	59.9637	73.3731	64.7277	55.0672	58.551	75.404	67.0337	52.2614	56.1554	73.4551	37.7722	111.737	89.4392	65.557
0	126.428	75.151	89.4416	100.04	68.6913	108.447	137.024	133.205	106.43	90.802	69.8152	127.389	95.4069	126.433	97.8059	108.092	62.8952	98.0469	73.6005	96.2926	90.6491	58.5608	85.0878	109.294	90.9073	89.1279	68.9226	109.525	82.5583	85.6979	79.0249	86.2661	93.9722	58.6847	75.9615	73.4777	76.9681	75.2137	81.4452	56.011	91.242	80.8177	78.4774	68.0744	67.1581	40.3122	101.683	92.3582	58.693
0	124.185	100.665	121.929	168.256	119.502	145.312	143.105	160.178	120.889	107.073	104.139	145.632	112.353	120.406	89.7519	124.065	109.381	83.3709	85.8705	80.1296	107.947	64.7498	83.6018	118.564	139.421	99.3449	81.9766	108.471	109.585	92.3459	92.8359	93.2661	102.972	96.5497	112.881	85.1797	106.86	85.5657	82.3102	79.227	91.134	79.3577	85.8284	101.507	76.6981	52.0422	125.142	84.9532	92.801
0	609.293	603.611	585.713	604.202	579.88	619.285	631.294	651.178	641.105	657.829	642.842	658.092	631.812	623.487	568.86	606.416	598.787	593.912	580.628	571.482	594.406	544.425	597.575	604.375	602.123	552.831	520.544	554.309	529.936	531.022	483.242	496.104	504.891	510.144	494.34	475.694	501.184	465.025	456.526	446.849	458.539	458.98	452.126	469.29	482.941	455.745	483.467	442.818	475.233
0	1383.1	1321.91	1265.52	1275.39	1279.53	1306.5	1391.05	1389.91	1447.35	1456.29	1475.09	1552.31	1543.73	1582.49	1536.24	1528.23	1511.17	1537.05	1490.82	1478.81	1487.54	1425.83	1437.55	1402.08	1429.5	1354.37	1378.9	1369.53	1330.67	1336.18	1276.94	1218.92	1278.13	1195.23	1132.91	1103.26	1055.51	1070.16	997.067	947.876	976.971	989.656	929.261	973.074	946.185	956.258	946.737	915.493	945.341
0	62.8067	31.854	42.8746	52.0132	32.3673	56.393	97.0509	77.7186	79.5922	32.505	28.1122	86.7396	54.6499	65.3251	20.5359	76.9835	27.7332	70.5059	38.5465	43.7246	68.5411	40.8038	49.4668	69.186	74.5023	53.9389	44.4356	71.0383	41.4233	56.4269	30.8629	62.5091	52.6212	52.0087	55.9075	39.0447	59.7781	41.3227	47.2832	49.092	93.35	50.9257	54.0994	65.2094	41.8601	34.6372	70.7913	50.3852	54.53
0	19.6177	-10.578	34.0096	49.3372	24.9613	41.204	76.3749	73.3126	39.5922	31.343	6.73416	61.6046	13.8929	57.1091	24.5359	55.3885	20.7602	38.3979	20.3035	16.5086	56.7031	30.3438	36.5478	41.348	49.5833	26.5879	21.7606	38.8493	53.6393	34.0489	16.8089	35.9421	43.9992	30.3877	13.8805	18.3147	39.7781	3.56573	25.9592	13.795	48.701	36.5197	3.61242	12.3994	38.4281	-14.8228	58.3323	37.8992	31.044
0	17.7257	25.259	28.2796	49.6882	10.6103	46.934	68.5649	59.3936	43.8892	30.694	29.4632	65.1996	33.1629	53.9191	9.56289	45.9025	9.9492	44.6959	22.4925	22.5356	32.7301	32.6958	25.9798	53.105	44.7183	32.0739	15.0846	55.0653	32.4503	39.6709	-0.785147	11.3201	29.0802	47.4687	32.9345	21.6937	36.3461	4.15973	29.6342	-3.66505	33.971	37.6827	9.39642	24.2904	51.9411	11.0422	43.4403	36.0072	38.503
0	77.1847	69.638	81.3606	139.634	73.6373	70.799	102.213	110.34	101.565	72.397	61.4092	116.686	82.5959	88.4331	59.4819	89.6865	56.7062	89.4789	69.8435	70.6976	77.1361	68.8848	70.3038	77.862	87.9613	66.0739	41.2466	73.5523	98.0173	66.3729	48.5929	86.2661	67.8102	71.6577	57.7985	46.3957	70.6161	30.6197	43.7972	36.092	94.431	53.9797	60.0724	52.9934	57.8871	48.1772	77.7103	59.2232	79.666
0	77.7527	58.476	79.6856	97.9592	68.6643	124.934	138.781	147.8	103.159	80.775	75.7072	108.362	108.082	90.6761	66.0759	108.227	69.5982	93.6689	52.7895	90.9136	64.8111	77.8308	82.1688	104.24	79.1233	98.9659	75.5706	104.957	83.8553	93.7789	49.7279	79.4011	71.6752	98.5227	69.1775	50.1797	99.6971	53.7007	72.6612	61.605	102.215	46.1957	56.5044	66.2364	85.7521	56.0692	98.6293	58.8722	93.152
0	100.834	89.151	112.118	122.499	83.5023	116.718	132.321	133.043	87.6732	99.424	102.923	118.767	94.1359	125.541	75.1029	127.389	72.7062	109.29	75.3305	111.563	98.5681	74.9928	82.1148	98.754	118.502	87.7229	90.5166	105.66	104.288	91.8599	52.0249	87.9151	93.9182	80.1707	93.4205	91.2067	92.6971	66.6737	79.7702	77.47	80.188	60.3577	87.8284	90.8584	90.5631	54.9882	112.575	65.0612	88.422
0	668.942	664.611	686.658	639.661	658.61	685.393	709.646	717.989	717.538	721.938	690.842	732.065	698.461	708.919	658.428	653.254	613.273	641.668	603.898	622.725	577.352	599.02	578.548	614.294	602.475	591.642	553.22	578.038	551.261	531.238	553.458	567.266	530.513	531.361	547.151	535.559	571.157	493.701	520.959	496.524	536.242	554.493	525.693	557.182	526.536	503.907	592.629	485.926	546.152
0	45.7797	18.989	42.7396	78.6882	43.6643	86.826	100.943	82.5286	93.9702	35.775	18.8422	84.4156	52.8389	72.6761	48.7519	84.2535	36.9492	51.5059	42.1945	64.0216	59.0281	28.6418	74.4938	59.646	76.0693	35.2639	41.7066	80.5253	62.0713	49.2919	31.6739	54.5901	64.6212	63.0627	32.2045	21.9097	49.5891	45.8627	62.3102	10.119	60.458	60.4657	18.2344	52.1554	26.8061	7.17716	65.6563	46.9802	64.747
0	75.1037	62.286	82.0636	111.121	74.4753	88.42	128.456	134.016	110.051	89.505	78.3552	110.038	52.9199	81.8111	47.0489	107.768	48.7332	95.9119	74.4115	58.7246	85.4871	69.9658	76.2498	90.862	109.502	66.7769	52.0576	63.0113	85.2613	90.9139	58.1069	47.5361	73.2962	67.8467	72.9075	75.0177	66.6971	68.2407	79.0402	61.065	86.971	64.0337	60.8554	76.6694	68.2121	36.5012	111.115	51.7102	62.828
0	165.239	142.178	125.686	171.148	101.259	153.258	164.835	173.448	134.808	126.154	123.599	153.416	97.6499	130.595	116.59	132.606	125.219	116.885	108.952	105.239	108.892	109.452	103.196	109.402	153.502	119.912	122.598	129.687	129.369	130.563	118.188	114.428	111.486	127.955	130.61	103.721	92.2381	103.782	118.202	85.822	140.809	106.169	104.991	109.48	114.212	87.0692	157.251	106.818	96.666
0	852.266	803.935	831.983	837.337	822.502	857.366	910.375	929.286	920.916	909.748	865.572	914.092	823.082	895.217	789.536	843.687	758.922	778.56	813.385	748.617	782.19	759.723	754.899	761.537	757.61	716.21	775.869	765.363	709.017	739.022	695.35	708.644	705.35	688.117	673.691	709.045	666.724	637.106	661.959	653.362	662.242	640.602	642.477	650.453	647.887	604.258	679.305	615.683	637.584
0	1072.78	1052.5	1010.74	1006.77	1008.58	1041.61	1104.48	1124.12	1138.62	1132.67	1136.57	1184.31	1165.08	1249.49	1153.59	1188.25	1125.49	1151.15	1085.28	1077.83	1115.46	1072.72	1016.87	1039.1	1049.31	1017.56	1004.81	1021.55	1039.21	1031.91	947.539	953.401	943.837	911.577	863.8	846.018	824.211	753.106	783.013	755.254	761.404	742.169	724.774	733.642	732.185	683.637	781.818	712.25	695.233
0	16.8877	-12.849	38.0636	40.3372	13.3133	43.934	78.7269	74.2586	35.1052	30.532	37.7072	70.3346	21.4069	49.3521	11.4279	53.7405	4.2462	29.5059	27.8165	29.9946	44.3791	26.1008	31.8178	50.7	62.2583	24.2639	13.3546	46.8223	41.2343	26.5079	9.91685	22.9961	53.3232	29.5497	13.8535	16.8827	27.8051	32.7277	44.5802	4.41595	69.242	34.7907	20.7744	23.8854	51.9141	3.74516	42.3593	33.9262	50.044
0	57.3197	13.205	57.9286	42.8772	23.3673	69.556	80.8079	82.0966	58.5382	48.37	28.3822	85.4966	36.3799	54.0001	34.2389	61.6055	31.3812	62.1819	36.5465	40.5356	33.1901	42.2358	44.2498	80.024	69.2043	51.2369	37.1926	81.4713	63.8823	33.4269	26.2419	28.5901	47.6482	40.6577	51.6095	34.7747	63.1571	36.8897	47.7702	30.714	54.134	39.5197	30.1264	54.2094	30.4551	8.98816	76.6023	47.4392	47.233
0	18.1307	11.719	44.1716	59.5262	22.3403	50.42	76.9429	57.3666	56.8892	52.181	28.0852	78.5776	30.1899	56.5951	26.2659	59.3345	18.0572	41.8309	11.2215	38.8866	59.8381	11.5608	37.0878	37.429	69.2853	42.4529	16.0036	51.1193	39.3153	58.7249	11.0789	37.4011	32.0532	48.5767	53.4745	7.44969	38.1031	27.0517	14.3642	25.47	60.188	45.5747	32.9644	33.3724	53.0231	35.9342	57.0343	31.1422	56.639
0	17.8337	16.881	39.7396	46.7152	21.8803	59.637	47.5379	45.0156	30.7812	45.019	15.3012	63.3886	31.3259	64.8111	24.4819	39.6595	12.9222	30.8579	18.8705	14.5086	21.0821	7.9658	10.2498	41.943	32.9343	35.2909	13.4896	35.8493	33.1533	33.9409	4.67385	23.5361	22.1882	25.4147	16.2855	2.01769	35.8871	20.0247	30.0402	20.768	35.944	6.2767	8.50442	32.0204	21.5631	-8.90384	62.2243	32.2232	37.72
0	191.05	162.665	168.496	192.526	175.664	174.853	183.348	224.827	163.862	153.775	152.112	189.146	146.19	195.271	131.482	176.524	123.138	148.587	122.006	135.698	135.919	132.128	147.71	154.835	145.529	136.777	148.517	169.336	135.288	122.319	124.863	143.077	147.918	118.442	119.556	118.694	125.454	104.971	122.364	106.795	140.971	130.25	140.342	109.858	116.752	94.8532	133.953	117.439	127.125
0	161.861	154.016	156.361	130.499	127.394	182.583	193.646	185.205	170.024	156.802	150.436	180.659	122.299	152.838	115.995	146.606	130.625	115.101	112.033	132.833	147.595	137.912	107.142	120.997	142.123	114.939	115.626	116.092	128.855	94.8869	99.9709	124.212	101.783	110.063	108.854	101.423	119.157	90.4037	104.445	84.335	118.485	110.196	116.45	91.1554	94.7251	70.1232	119.764	75.0612	108.936
0	1009.45	986.611	918.253	987.823	954.989	981.42	1037.35	1026.18	1056.16	1031.02	1031.25	1035.5	978.19	948.703	929.022	968.146	962.003	977.047	930.195	989.157	968.541	929.723	929.061	963.7	925.096	945.237	888.301	910.065	871.72	888.076	866.998	888.482	858.702	858.766	817.935	797.532	814.778	774.971	763.797	787.497	837.215	801.629	814.45	783.75	817.104	781.231	840.169	807.737	847.152
0	101.374	67.665	107.145	101.094	65.9883	110.447	98.9699	118.962	104.511	69.1	67.7342	103.416	75.9469	130	67.2389	99.2535	86.9762	77.3169	86.7625	89.2656	101.082	66.2898	63.8988	100.159	91.5293	94.3989	63.5166	84.2013	95.3423	79.2109	24.1879	65.8331	101.323	90.6037	68.5015	47.1797	77.2111	57.6737	77.2292	51.524	67.944	97.3577	64.2614	60.4804	62.2661	36.9612	107.872	77.0342	51.747
0	197.131	183.097	184.794	231.445	174.475	221.069	217.538	184.421	183.592	152.586	125.491	180.389	164.893	190.541	146.13	186.497	131.625	173.831	178.925	164.293	150.379	153.128	152.926	173.024	158.096	138.912	133.517	157.714	121.99	150.427	96.1879	144.725	145.053	139.307	118.016	116.288	134.211	129.025	128.094	132.308	154.539	143.061	97.9644	135.669	144.914	118.934	155.034	134.71	125.936
0	139.104	97.07	133.199	159.526	112.016	155.204	157.619	136.989	120.997	142.667	95.0042	115.74	123.623	129.541	94.8599	136.2	72.7602	110.804	85.0865	120.347	101.217	84.3978	112.71	114.348	133.123	122.912	99.3276	103.552	106.558	115.319	69.0519	85.8061	124.891	80.7657	113.232	91.5587	96.1571	67.3227	78.5802	73.389	112.107	89.5197	80.7744	86.3444	61.0771	71.4742	142.088	80.8992	106.179
0	963.591	915.692	930.361	980.445	976.691	1006.93	1041.37	1043.83	1049.11	1014.99	949.436	989.713	931.244	964.271	883.293	923.362	888.517	882.29	899.817	893.374	906.271	860.804	887.331	911.591	897.448	840.264	844.653	849.741	815.639	848.752	784.431	817.698	818.134	831.063	788.664	759.856	762.805	772.512	798.283	741.011	755.323	779.872	748.234	746.047	742.752	692.934	780.656	738.872	762.098
0	997.645	990.178	904.983	935.067	915.718	925.393	959.105	974.232	928.349	958.397	958.518	1044.6	993.839	1030.54	990.158	1048.28	952.246	961.182	960.871	972.563	929.433	909.56	908.602	923.024	874.042	914.831	859.95	895.092	835.72	828.617	781.052	800.482	775.918	755.009	781.908	706.883	770.346	730.35	730.283	678.497	732.755	705.412	699.693	695.101	736.509	649.069	701.278	655.493	687.53
0	65.1037	46.476	64.2796	87.8502	39.2593	92.583	85.6729	104.124	49.3222	55.478	28.5722	109.362	36.8389	73.1631	51.1029	76.9295	35.0842	64.2359	45.6545	66.4816	73.1361	39.4518	35.8448	75.943	77.6373	60.1279	57.1386	67.7683	64.6933	49.2379	46.1339	28.8601	76.0262	62.2257	58.9075	27.6397	73.8321	45.7277	76.3642	42.957	67.971	63.5197	28.4234	47.9394	72.0231	55.7722	92.4133	61.6282	65.26
0	31.1577	-0.280986	19.1446	42.7422	5.39427	70.177	52.0239	37.3396	31.7272	38.127	22.7072	58.1456	15.4879	58.8651	11.6979	42.1995	5.0032	18.5329	18.2495	36.4006	17.6761	10.8848	37.6018	43.456	35.5833	18.5339	19.4356	54.3093	28.8013	32.2379	-13.0561	35.0231	39.7022	30.9007	16.1235	13.0987	31.6701	20.1327	14.0402	16.227	32.107	3.0067	14.9914	26.5344	19.0771	-15.7418	55.6563	31.0882	32.557
0	51.4817	-12.984	33.6586	35.9042	0.691274	60.61	66.2669	69.3126	55.5112	21.181	16.1662	65.5506	17.7309	57.9731	6.23889	59.1995	9.9222	44.8309	16.0055	31.3466	18.7571	18.4518	16.6018	39.456	62.1773	29.6419	22.5436	33.8763	41.9903	36.5899	17.7279	20.3741	40.7022	10.6847	24.6635	4.39569	35.8321	15.1057	15.4722	13.93	31.512	29.9527	6.18042	9.31743	27.5091	19.8802	32.7103	23.0072	32.747
0	58.3197	40.908	43.2526	72.1482	24.7723	64.799	89.9429	81.9886	54.2132	66.397	44.4362	100.903	47.5419	97.9731	44.1299	57.9295	21.2462	55.2629	38.4115	73.7516	49.4061	52.7228	52.3038	81.916	66.3933	64.4529	37.7606	59.3633	62.5853	65.0489	39.1609	52.3741	54.9182	45.9277	25.7715	46.6397	52.5621	48.2957	45.1482	20.335	63.782	69.1687	42.5314	28.3174	52.6441	25.1772	73.5483	50.8182	44.503
0	136.996	108.367	145.659	161.094	115.286	166.583	173.051	149.34	141.105	124.397	140.247	141.173	81.7579	132.703	86.5899	115.011	112.733	136.398	111.385	112.698	128.136	98.6958	103.899	140.781	127.096	112.939	86.8146	112.903	109.936	126.86	77.4309	92.8331	121.459	102.901	107.448	83.2877	113.211	102.836	95.1212	57.281	96.566	112.412	92.2344	85.1554	91.1041	89.6372	111.413	85.6012	87.747
0	311.158	273.989	266.469	244.256	233.529	263.069	272.538	268.611	265.808	241.775	239.085	264.74	206.677	244.892	223.968	276.227	214.409	240.885	217.06	216.293	213.001	218.696	205.629	244.564	233.529	236.561	189.382	234.092	242.423	219.373	209.593	207.293	190.242	191.361	211.827	200.883	222.292	198.214	182.337	164.443	182.485	174.602	199.18	213.75	203.752	176.61	206.71	189.71	205.503
0	2629.64	2593.02	2479.17	2387.69	2407.77	2355.66	2344.21	2363.77	2262.73	2228.37	2277.49	2220.39	2214.32	2257.73	2251.97	2224.23	2241.3	2243.15	2281.44	2303.75	2308.84	2269.29	2314.36	2362.08	2346.77	2287.83	2262.49	2314.01	2311.13	2304.45	2327.59	2374.78	2320.35	2316.66	2309.99	2301.67	2266.62	2308.38	2284.93	2263.96	2362.62	2305.57	2271.29	2330.1	2327.43	2285.75	2335.12	2320.9	2306.72
0	139.131	81.043	87.7396	135.418	97.9883	129.15	110.943	172.529	102.132	113.019	91.3552	129.74	77.1629	109.027	82.4819	87.7405	84.1112	137.858	71.4385	91.2656	88.6761	80.4248	55.0068	105.105	114.637	80.6689	77.6256	110.741	80.9363	80.6709	46.4849	72.0771	78.9992	95.0627	95.9885	62.8827	101.4	70.9437	77.2022	62.849	103.566	93.4387	61.2074	82.3444	68.7791	37.8802	101.197	89.5202	93.774
0	331.104	290.34	334.199	316.742	283.556	317.826	334.511	308.475	288.538	267.586	303.761	303.957	289.677	313.027	255.941	296.416	243.706	293.696	267.979	319.239	292.136	257.858	256.061	326.727	294.88	263.128	230.598	285.768	304.666	272.13	240.512	252.752	260.648	292.712	248.745	263.072	274.373	229.89	260.013	183.849	269.674	308.007	286.126	252.209	221.131	252.15	274.818	255.737	264.909
0	205.51	183.503	214.821	189.013	151.475	184.61	248.781	210.151	232.592	204.1	183.193	204.308	155.028	208.352	112.428	184.903	165.598	184.966	163.331	161.158	176.298	164.29	184.007	171.321	190.393	174.534	119.328	188.552	189.828	138.103	158.566	170.374	162.323	161.577	154.286	134.829	165.157	170.133	135.824	157.741	203.539	175.764	149.126	151.561	196.32	130.718	188.197	154.061	180.72
0	993.266	988.178	994.632	1014.42	969.097	1097.96	1112.75	1100.77	1040.02	1006.96	991.626	1048.85	987.866	1004.78	1001.78	978.011	927.625	982.047	968.439	925.185	969.271	934.452	939.304	987.24	963.177	930.128	890.68	922.39	944.504	929.59	897.944	905.969	913.918	910.631	906.448	881.64	875.562	915.998	919.148	874.524	887.701	885.196	876.531	862.047	918.239	862.501	947.683	877.358	854.152
0	1394.13	1393.4	1291.6	1311.36	1286.04	1269.2	1325.05	1333.2	1248.65	1274.83	1247.09	1322.69	1238.87	1309.95	1290.4	1331.42	1284.95	1307.59	1320.33	1319.4	1322.62	1254.91	1255.57	1302.78	1317.91	1242.72	1249.79	1249.23	1290.32	1280.16	1187.67	1278.29	1251.81	1209.98	1207.85	1187.15	1227.67	1174.92	1236.39	1168.77	1199.46	1208.14	1197.37	1235.83	1172.56	1153.93	1209.44	1214.36	1232.77
0	48.8877	2.77301	17.9556	52.2832	22.1243	61.88	59.9699	84.1506	28.8082	36.235	12.7612	60.2806	16.3529	67.1901	29.4549	48.6325	27.2192	35.8849	24.2495	27.4276	40.6491	21.1818	24.4668	61.51	49.5023	23.3179	10.0846	44.6063	51.8553	31.2649	11.9169	27.2661	23.1072	54.0357	13.4205	2.88269	41.2921	10.4307	8.01324	-8.50305	40.188	28.8177	23.2074	33.3724	26.3471	-21.0928	52.1703	32.0072	43.584
0	46.5367	12.422	61.3876	32.1752	16.6913	57.501	83.1859	75.6376	37.2412	40.965	16.2202	79.5236	26.3529	36.4601	32.3739	46.5775	21.5442	35.5599	25.8435	27.9406	8.67608	28.8038	40.2768	41.429	50.7183	57.1009	31.3546	55.7413	37.9633	29.9949	8.16085	34.9961	20.0802	46.0897	16.4745	28.9367	33.2111	25.6737	28.6612	25.47	38.809	44.7637	23.1264	31.8314	29.7521	12.0692	46.0343	35.8182	42.476
0	55.9687	11.935	50.0636	67.7152	2.20527	64.366	58.2399	87.3666	30.3492	59.992	17.0312	92.3346	48.5689	45.0541	36.0219	70.4695	26.5442	41.8309	17.9245	37.9406	66.9191	21.4788	43.0068	52.294	53.3123	30.3449	27.7066	57.0923	61.6123	61.0489	24.1609	23.7251	61.3502	38.9277	34.2045	22.6397	47.6431	31.7007	28.5532	17.308	55.215	48.0337	54.4234	26.2634	26.4281	0.258159	53.9263	37.8722	50.909
0	262.591	255.34	280.659	297.04	273.016	281.069	287.024	296.989	268.7	290.559	236.193	315.876	281.65	270.811	281.995	287.038	230.733	270.047	261.898	244.887	270.217	236.831	228.088	290.591	299.393	263.345	278.112	257.282	291.044	266.59	207.62	254.158	265.972	289.415	248.421	205.45	250.103	252.458	226.04	217.281	236.188	241.304	235.207	232.155	266.536	198.42	253.818	214.061	220.666
0	659.104	599.962	651.442	669.391	621.205	651.772	611.889	654.097	623.105	611.829	629.382	650.281	589.947	606.081	557.266	618.011	587.03	600.804	605.871	604.914	560.379	534.804	547.899	552.429	578.502	594.885	550.166	609.444	575.666	536.562	521.62	506.455	541.702	514.199	533.772	464.883	536.859	507.755	523.553	488.2	510.728	494.412	538.072	485.047	503.266	436.961	544.278	435.98	476.341
0	329.05	269.746	313.686	315.391	274.799	280.583	305.673	330.151	302.105	308.911	305.923	340.903	334.839	335	305.374	324.119	265.409	288.155	285.925	271.103	303.001	286.858	304.818	276.186	314.826	297.669	265.923	318.092	284.531	284.725	278.215	310.212	302.729	290.901	297.529	264.018	277.751	300.512	274.391	260.578	303.431	266.358	299.045	304.966	295.509	276.637	316.521	263.169	276.855
0	2558.54	2479.21	2483.6	2479.28	2449.04	2484.91	2521.97	2562.37	2660.24	2667.53	2740.46	2839.25	2819.22	2809.08	2871.89	2933.44	2910.49	2975.67	2953.11	2981.75	3059.6	3037.99	3118.28	3233.19	3249.75	3239.67	3305.98	3404.63	3463.15	3485.18	3497.81	3549.91	3501.97	3516.17	3430.39	3401.29	3395.21	3305.11	3315.96	3243.28	3249.24	3196.11	3122.83	3068.26	3012.1	2930.64	2823.39	2722.39	2751.77
0	306.482	241.286	269.929	309.553	233.124	287.529	320.375	302.529	273.727	285.938	221.166	313.605	270.407	279	250.347	280.876	228.976	271.858	218.628	299.725	233.568	268.425	274.818	299.97	255.475	224.966	276.95	274.93	276.828	265.914	254.323	261.077	287.837	279.144	259.043	232.505	246.346	246.214	257.418	256.876	264.998	284.845	255.937	259.48	253.617	247.015	270.142	248.358	249.963
0	289.428	259.692	323.361	324.823	267.826	328.15	318.943	329.124	283.376	323.208	289.382	337.362	331.082	327.892	294.212	329.795	254.057	294.696	289.547	279.401	299.811	245.615	262.439	291.51	319.042	312.345	323.49	300.93	315.747	311.535	265.025	299.86	285.756	250.334	297.745	263.018	278.616	280.485	265.851	242.038	296.053	271.548	251.126	317.588	278.185	255.312	297.98	264.574	249.422
0	360.861	351.584	369.875	355.634	365.718	326.15	356.213	374.665	373.376	355.127	321.328	344.822	321.028	342.298	347.455	318.254	341.111	333.587	328.871	352.185	339.947	325.074	343.142	349.078	382.718	332.966	321.734	391.714	371.45	342.319	334.647	355.86	338.702	326.063	357.448	305.018	367.589	308.485	369.337	356.281	390.161	395.142	377.558	380.804	423.617	309.366	420.737	365.683	406.098
0	1181.1	1182.1	1228.55	1300.07	1291.58	1332.88	1362.46	1315.39	1289.05	1291.83	1294.82	1386.06	1330.7	1371.89	1416.89	1441.79	1413.41	1516.59	1455.74	1476.72	1453.97	1467.18	1472.57	1512.43	1543.61	1481.91	1498.17	1539.26	1469.15	1454.51	1421.51	1420.62	1497.11	1459.14	1470.99	1497.91	1542.86	1596.51	1580.12	1566.25	1616.43	1580.41	1513.61	1558.97	1594.05	1582.37	1557.63	1560.76	1583.72
0	5824.16	5815.83	5688.79	5579.93	5488.21	5454.5	5456.86	5580.15	5668.97	5844.37	5803.11	5980.39	5979.41	6007	5959.4	6060.52	6037	6112.45	6163.55	6222.89	6263.76	6268.8	6269.03	6404.46	6443.72	6459.78	6539.81	6676.61	6744.32	6864.35	6889.08	6939.1	7030.27	7208.82	7369.39	7556.99	7806.67	7922.38	8001.88	8039.25	7929.43	7676.55	7545.15	7416.64	7222.43	7189.26	7036.63	6878.58	6709.72
0	43.1307	20.962	52.0096	74.9312	25.6913	81.691	100.375	82.3126	89.3222	57.316	11.4362	81.9026	49.9739	84.1631	50.0489	60.9565	27.1652	74.9659	23.3035	31.5356	38.9741	52.7768	21.6828	88.618	74.5023	39.8579	28.3546	67.6603	52.8283	40.4539	16.0519	61.0501	45.5942	42.6307	29.2045	24.1257	55.6701	36.1057	45.5532	42.578	72.701	32.9527	27.2074	45.2364	48.8331	36.9882	61.8723	37.6282	48.909
0	2.31971	0.151014	10.3336	43.6342	7.90727	42.907	43.5379	50.8806	33.4302	23.505	0.896156	52.7946	17.1359	45.4871	16.1849	50.7675	13.3002	7.96589	-17.3185	35.5086	23.6221	8.6418	1.35777	31.105	38.6643	9.7769	-3.59139	33.3363	10.1803	24.1569	-2.13715	14.8061	16.2152	24.1167	2.12353	10.2067	31.9681	7.21373	20.7432	-7.93505	37.188	22.3847	-5.57658	19.6964	17.5091	-17.8228	36.8183	30.8722	19.53
0	33.0227	18.908	28.2256	49.6612	19.7183	53.069	68.4559	57.8266	39.0242	39.046	28.9772	71.4426	27.7039	69.7301	-4.27511	57.3075	16.7602	35.8039	25.6815	24.2926	34.3791	35.8578	34.7368	52.402	52.4483	34.9119	21.6256	56.8493	31.7473	32.8869	12.2689	35.5631	57.5402	26.7927	18.5825	26.9097	30.7781	38.9167	15.9592	12.605	29.539	30.4117	24.5584	24.9664	51.9141	2.15016	69.7913	23.1422	50.53
0	403.807	383.151	421.902	417.904	341.61	395.88	378.484	412.881	374.97	367.073	360.788	402.632	367.136	352.352	352.482	366.335	340.111	351.641	325.466	345.049	332.46	326.804	318.007	323.078	347.475	323.615	313.734	327.498	359.098	310.59	309.35	287.59	313.972	290.415	290.962	284.369	288.022	319.431	305.472	276.47	295.404	251.575	262.882	299.669	258.293	245.88	303.413	274.439	300.639
0	152.104	150.178	153.388	180.823	150.178	186.772	158.402	182.719	139.105	171.802	152.923	192.335	153.65	167.244	176.563	179.497	135.706	162.993	140.25	167.698	169.974	146.101	157.629	179.186	192.907	144.993	161.112	192.957	141.666	139.887	120.863	173.185	141.026	180.955	153.745	150.856	135.022	149.214	146.878	148.281	179.539	177.061	154.045	146.344	151.266	131.096	178.467	181.358	186.476
0	333.564	337.557	364.929	370.121	352.961	342.501	369.511	388.584	376.727	366.965	345.382	392.849	333.461	382.865	342.698	386.497	335.571	392.425	382.547	337.941	360.595	318.615	368.467	378.889	353.285	373.264	337.923	393.119	367.234	331.86	315.728	359.671	386.053	351.739	362.448	346.694	355.13	349.296	363.743	319.281	379.917	324.196	357.91	362.128	368.725	338.691	365.737	358.034	373.747
0	875.32	811.611	823.496	831.958	826.718	858.61	877.105	919.557	835.349	882.235	863.869	921.74	876.055	935.541	891.158	924.308	909.517	913.56	915.358	898.617	928.541	895.047	861.629	900.213	930.988	855.182	832.923	860.092	864.18	869.373	873.998	897.05	914.377	955.685	946.259	951.126	938.778	918.052	938.499	935.173	906.566	883.061	868.477	883.453	900.725	896.772	935.061	852.845	877.152
0	221.374	171.557	221.902	216.526	157.124	207.204	237.321	230.367	228.943	181.397	201.274	243.092	199.569	210.514	156.32	216.578	198.517	190.939	186.114	164.914	189.082	183.561	201.926	225.402	221.421	218.372	159.95	205.363	191.666	173.995	130.215	173.644	172.296	178.712	122.313	149.153	168.914	157.62	157.445	149.822	193.323	176.926	142.045	157.939	159.05	124.393	166.115	153.223	164.801
0	279.996	290.719	329.686	311.256	278.583	309.285	315.375	334.367	307.511	289.613	251.355	329.822	269.974	316.703	282.239	320.687	278.246	320.344	279.925	302.509	312.379	335.155	300.385	302.375	326.177	301.993	304.301	336.011	304.261	305.725	287.404	314.671	296.918	284.171	320.367	307.775	342.968	308.431	317.986	305.551	351.404	322.764	319.855	315.642	323.563	236.934	311.602	254.601	274.666
0	202.996	196.313	218.821	237.364	185.745	218.583	259.943	241.232	195.024	187.397	221.545	249.605	243.028	268.703	213.049	246.173	197.571	237.831	206.925	209.13	226.028	185.398	219.494	221.997	269.853	207.939	219.788	226.146	215.909	191.887	212.647	206.59	203.242	188.874	188.286	170.937	220.995	172.971	177.905	159.227	192.431	190.142	212.558	173.885	208.644	155.555	220.494	215.223	196.557
0	3021.62	3002.02	3099.58	3023.8	3026.91	3089.64	3185.75	3255.96	3358.89	3513.94	3570.68	3728.28	3783.51	3811.33	3841.08	3856.74	3869.49	3996.67	4060.55	4125.37	4202.95	4248.97	4294.17	4430.75	4516.07	4433.4	4358.44	4378.23	4408.86	4312.18	4182.11	4168.19	4144.3	4082.79	4054.23	4021.96	4063.29	4015.13	3934.74	3908.01	3877.89	3844.38	3657.67	3634.64	3633.73	3542.39	3530.28	3457.76	3426.99
0	2738.56	2730.83	2731.28	2682.07	2633.1	2686.8	2823.48	2890.88	2992.13	3079.59	3132.14	3216.79	3214.35	3216.84	3231.4	3183.25	3134.95	3150.83	3039.74	3080.48	3026.87	2968.48	2963.3	2932.43	2918.83	2923.29	2905.44	2856.8	2802.07	2854.81	2776.48	2796.48	2804.13	2788.33	2721.64	2742.31	2782.43	2731.97	2699.96	2676.61	2705.11	2695.79	2654.48	2674.32	2651.73	2623.61	2674.68	2638.55	2631.1
0	39.4547	8.01601	38.4686	50.4182	10.3943	55.961	70.7809	61.2856	53.5922	60.992	26.0312	95.7396	50.4069	51.9731	27.4009	67.3075	32.9222	52.0469	9.4655	32.2116	48.8921	33.3708	28.3848	50.456	58.7453	28.5609	21.5436	51.8223	36.1803	29.2649	16.5389	41.6981	49.8912	32.7387	15.6635	23.0177	37.5081	40.5117	41.7432	24.065	54.107	35.8987	23.3424	27.1014	38.4011	5.61016	55.5213	25.6012	74.071
0	48.6987	10.8	34.4416	49.6342	29.1243	81.501	73.4839	82.9616	47.4842	46.343	20.2472	60.0376	40.4879	44.3791	41.2389	55.7675	37.6522	56.7769	20.0055	38.9676	45.2441	34.8578	43.0068	59.7	66.0153	51.3179	20.7336	59.9303	52.6123	44.7249	16.7819	40.0771	28.9452	73.3877	28.9075	20.6127	47.7241	49.4847	23.2022	18.741	59.134	32.2767	26.8014	77.9664	35.4821	26.9612	79.7103	43.8452	58.368
0	40.0497	27.638	44.9556	49.9592	3.39427	45.61	67.3209	66.8266	67.4842	45.775	32.7612	79.8486	22.3799	70.4331	24.9949	54.2265	25.8682	60.2089	25.4925	21.7246	35.7031	19.5328	39.1688	52.375	58.9883	38.4799	18.0846	65.0653	36.7743	34.2919	6.16085	25.5901	33.9452	39.7117	15.0965	18.4777	64.9681	41.9167	37.4722	12.578	62.107	44.1417	22.0184	36.8314	36.8331	4.04216	73.3053	32.9262	39.72
0	111.645	119.313	148.983	144.067	117.394	120.339	149.619	160.881	121.268	158.532	114.355	146.308	114.515	133.757	124.941	124.47	95.4362	117.614	103.763	143.076	118.919	81.7768	102.926	116.159	150.475	128.831	107.355	114.065	118.639	75.4539	111.593	129.104	101.756	97.8197	120.313	119.532	124.941	101.998	105.445	66.66	122.053	106.223	94.7474	89.0744	100.671	114.88	146.088	112.304	121.936
0	204.428	212.935	183.28	216.364	178.421	190.393	221.105	211.502	204.889	191.938	200.842	240.308	182.272	231.325	192.049	205.362	188.868	211.209	181.358	194.833	166.055	179.966	189.439	249.483	222.799	195.588	175.626	191.119	177.369	210.211	180.377	194.05	194.756	179.334	167.367	165.64	165.022	164.593	160.364	142.443	183.404	169.493	212.991	167.507	208.806	166.583	217.818	147.791	192.909
0	451.753	417.557	451.253	429.445	398.394	391.069	432.727	454.502	393.916	416.64	431.355	460.903	412.974	390.298	376.509	448.281	388.922	438.209	403.114	384.158	387.082	385.696	394.71	408.024	453.907	387.237	392.517	418.687	432.45	412.076	383.647	430.536	440.026	462.901	440.745	423.234	378.67	383.268	392.986	426.497	443.08	422.358	407.126	424.723	453.104	445.934	476.061	441.656	435.395
0	1504.35	1500.23	1484.23	1467.5	1445.53	1436.99	1430.21	1463.88	1415.3	1479.86	1442.36	1542.66	1513.87	1581.76	1589.91	1575.9	1564.14	1575.61	1552.01	1619.51	1608.68	1635.26	1643.25	1641.46	1703.88	1680.61	1688.06	1726.15	1688.34	1712.08	1724.86	1767.56	1820.62	1849.85	1857.07	1836.53	1884.97	1939.46	1943.23	1951.04	1986.57	1954.17	1910.15	1911.8	1921.32	1841.83	1838.85	1762.22	1789.15
0	507.942	502.854	478.469	504.283	436.826	486.718	485.727	493.908	465.7	509.64	478.896	515.254	499.866	504.541	485.752	480.849	455.003	502.939	488.141	450.185	487.568	468.533	493.764	542.483	516.15	512.291	487.22	462.065	528.774	514.914	464.809	511.752	454.729	497.766	457.124	467.45	475.751	440.809	423.905	421.443	414.161	431.385	417.153	388.128	434.374	386.042	453.521	429.628	419.557
0	169.374	144.151	209.794	230.986	186.124	196.556	225.889	195.773	165.024	179.235	162.139	215.903	172.542	202.919	168.401	207.227	153.246	196.101	171.331	184.076	164.974	190.669	175.088	198.564	183.204	184.453	161.815	206.39	186.153	177.265	155.755	181.509	171.648	171.063	182.799	158.396	252.103	185.35	168.824	170.876	202.242	209.656	187.126	141.696	177.86	116.907	193.953	150.818	184.314
0	278.672	263.8	260.631	303.769	229.259	279.177	262.943	295.989	274.592	247.884	253.599	286.605	233.163	277.784	225.32	295.335	222.625	255.669	221.682	231.806	247.514	237.209	241.277	275.862	263.258	259.074	241.734	294.228	253.044	255.103	225.62	267.509	295.215	293.036	292.745	231.478	231.4	271.755	225.634	202.254	229.134	212.575	238.396	226.966	238.779	214.826	253.224	210.493	244.584
0	1640.29	1584.96	1671.77	1695.01	1731.04	1768.18	1794.08	1805.07	1833.3	1927.99	1931.71	2070.82	2133.46	2244.97	2269.94	2362.04	2283.6	2247.99	2177.95	2088.67	1960.46	1936.07	1958.84	1966.67	2003.61	2004.07	2040.84	2039.63	2014.26	1983.43	1934.78	1936.43	1882.08	1876.87	1833.39	1819.21	1761.35	1702.48	1700.63	1644.36	1717.46	1660.41	1605.64	1657.51	1636.27	1617.75	1675.33	1606.87	1616.83
0	1652.78	1563.91	1621.87	1632.69	1594.42	1613.12	1611.24	1609.64	1581.46	1607.1	1612.73	1678.28	1715.87	1794.19	1743.35	1831.96	1810.73	1784.21	1781.95	1768.59	1792.16	1696.72	1753.84	1759.83	1793.88	1773.13	1852.9	1835.77	1905.1	1969.08	1925.19	2044.19	2026.78	2081.14	2084.88	2020.86	2027.83	1994.7	1952.58	1827.69	1906.22	1800.33	1767.99	1789.45	1752.81	1756.04	1797.06	1697.39	1707.26
0	56.7257	23.232	55.4956	66.3372	46.6913	65.799	67.8619	84.5016	55.6732	62.911	44.3012	73.9296	17.1089	85.6221	24.2929	69.2265	30.7062	52.8849	24.3035	38.1576	71.1631	28.7228	47.7638	73.159	61.5833	46.6959	42.8146	80.8493	41.5583	69.2379	36.2149	48.9691	50.8102	40.3067	37.7175	42.6667	62.7511	28.5657	50.2562	45.524	63.755	30.6557	29.3964	48.7504	54.0771	27.3932	66.2513	36.0072	57.828
0	29.1577	3.61101	24.1446	56.7692	16.3943	54.853	59.2669	66.5556	54.1862	35.667	27.7072	60.8756	20.3529	60.3251	32.4009	41.0645	3.2462	21.0199	19.9515	22.5086	41.4061	35.0738	33.1418	33.348	43.7453	22.8579	24.0846	34.7953	54.3693	36.9949	-0.488147	27.9421	31.0802	28.3067	23.1235	7.26069	38.8051	32.1327	30.1482	16.524	41.377	22.9797	1.99142	20.6964	48.2121	-6.52584	44.8453	21.0342	40.044
0	26.0227	-7.76799	39.4416	49.9862	2.79927	64.231	73.6189	56.8266	30.2952	41.1	28.8152	48.2266	34.5149	53.0541	19.5359	60.2265	15.3272	50.5869	18.0055	15.6706	49.9471	28.9118	40.9798	53.348	62.0963	22.5069	26.7336	41.6333	37.8013	45.8869	9.13385	31.6981	51.4042	26.1167	27.2855	32.3417	48.5081	13.5387	22.2832	5.82195	48.647	23.5197	11.5044	35.3724	50.0501	3.69116	60.1703	33.1422	28.747
0	350.32	302.286	325.172	329.553	291.691	325.529	336.889	343.827	306.646	314.154	272.409	336.227	290.434	329.433	260.698	289.443	285.463	280.29	269.52	280.32	278.46	273.723	265.791	310.105	316.366	279.237	251.355	317.93	271.017	267.563	229.161	311.158	259.837	282.28	255.962	244.478	246.454	251.863	252.526	218.795	265.917	278.358	251.288	244.507	237.806	193.393	265.007	206.142	215.368
0	105.996	146.286	168.388	169.526	128.043	145.961	189.429	184.502	176.186	172.289	163.058	205.038	174.893	158.325	145.076	161.47	134.138	159.777	115.493	159.887	154.947	149.777	115.034	176.24	156.475	147.885	129.977	143.011	142.423	172.319	106.458	150.563	159.432	117.847	144.799	128.315	149.427	130.485	162.121	136.065	143.944	146.385	128.153	161.209	143.104	103.88	156.305	125.899	138.584
0	257.482	243.962	283.631	307.094	235.934	289.42	275.186	280.07	249.538	268.64	242.382	298.2	257.623	295.649	226.374	282.335	224.463	236.723	224.682	260.13	247.73	224.02	241.629	260.943	277.258	262.723	214.815	247.444	240.126	202.292	216.269	233.293	240.296	256.171	246.799	233.91	258.616	235.323	232.31	263.335	258.566	257.71	215.801	259.02	215.833	219.799	264.305	256.331	254.476
0	3297.75	3229.1	3200.06	3148.9	3116.8	3129.77	3144.08	3261.12	3244.65	3279.23	3389.19	3468.33	3488.46	3510.84	3533.1	3619.39	3589	3688.86	3696.71	3793.99	3804.54	3868.4	3952.22	3966.54	4131.99	4170.8	4217.35	4244.07	4343.59	4389.24	4447.57	4515.59	4698.51	4803.85	4824.26	4893.34	4921.7	4794.51	4836.9	4704.6	4706.65	4629.01	4507.15	4438.75	4229.59	4121.37	4023.28	3853.09	3715.56
0	321.455	276.367	283.442	292.607	270.961	323.988	302.673	306.529	299.889	297.884	277.788	356.497	297.893	309.46	294.103	303.849	266.354	293.128	296.493	278.995	324.352	254.344	319.169	347.213	314.691	316.804	302.409	319.309	297.234	306.238	283.107	296.347	298.432	294.442	276.313	285.802	258.535	273.052	270.824	240.687	282.08	247.683	250.882	241.561	259.995	207.691	291.98	256.034	239.828
0	488.401	477.746	498.713	543.418	480.367	510.799	553.889	512.07	515.943	492.992	473.112	497.605	505.65	523.352	480.86	512.47	505.111	506.858	498.898	492.185	526.811	510.29	491.25	551.321	515.015	506.264	533.761	545.984	561.693	527.292	479.296	553.806	526.08	485.631	476.448	466.369	475.535	452.593	456.743	436.173	428.485	452.845	435.126	405.642	410.482	413.718	425.98	399.764	412.639
0	589.104	547.665	607.118	564.148	573.259	551.528	579.997	586.611	535.7	536.938	530.734	598.146	529.731	602.406	528.806	602.605	530.057	551.479	525.033	563.212	576.082	604.344	572.142	552.835	581.799	572.777	564.166	575.363	565.288	609.779	553.296	622.59	611.215	576.847	575.259	574.451	564.157	608.62	589.959	493.984	531.809	504.412	493.072	504.209	476.293	463.366	515.926	465.764	490.774
0	858.699	846.178	871.74	942.364	919.097	967.556	948.943	982.583	926.322	918.884	969.166	993.551	1019.16	1044.08	1008.45	1019.85	1024.84	1065.02	1015.11	1041.89	1062.87	1050.99	1049.2	1066.62	1042.29	1038.72	1032.44	1089.17	1104.34	1154.7	1084.59	1152.08	1141.13	1147.06	1167.74	1131.5	1215.72	1173.32	1136.47	1106.88	1122.4	1008.68	991.774	1013.62	967.266	928.61	992.061	1004.98	1007.37
0	2505.51	2487.53	2426.25	2471.85	2463.04	2500.5	2586.73	2486.12	2664	2614.75	2710.82	2870.06	2864.05	2928.43	2944.83	2993.12	2988.08	3020.75	3038.14	2993.99	3031.73	3002.72	2999.63	2997.78	3006.66	3028.59	2919.76	2936.85	2970.32	2889.16	2821.97	2861.29	2807.92	2756.71	2709.04	2627.02	2613.94	2523.89	2507.31	2470.96	2421.3	2438.47	2392.4	2374.89	2357.78	2314.93	2339.39	2258.76	2248.88
0	36.2657	28.53	42.9556	68.9042	30.2053	82.42	74.8619	88.0966	54.2132	53.478	34.7612	69.7666	44.8389	73.7301	46.8599	65.9295	33.9762	62.0199	20.4385	44.6166	44.2981	42.9118	43.9798	52.132	67.4213	14.5609	24.5436	73.7143	58.9633	37.4269	46.4309	35.5901	61.6752	53.9547	45.5015	31.5587	35.8051	31.1057	32.1212	19.768	58.863	21.5477	41.0184	60.5884	43.3471	20.2582	51.7913	48.3852	47.476
0	61.7527	24.043	38.4416	64.7692	10.5293	55.88	67.1589	56.3396	45.7812	29.83	16.9772	64.9836	18.2989	39.8111	20.1849	51.0105	29.5712	38.4519	18.3035	46.9946	37.3251	24.5058	46.8448	47.889	66.7993	20.5069	12.4626	42.9303	27.4503	53.6439	22.9439	27.6981	49.3772	9.38772	25.9885	21.3687	34.3191	30.7547	30.2832	4.60495	65.296	18.1687	39.7744	28.0474	20.2931	-10.1738	51.2783	55.8722	46.963
0	36.2657	1.20501	22.2256	47.3912	8.61027	36.339	48.5649	70.3396	33.5652	46.586	16.3552	63.0646	22.2169	58.8111	17.3739	46.9565	26.3272	30.6689	17.8705	30.7516	18.0281	26.1008	27.0068	42.267	52.9883	28.8039	21.7066	39.9033	56.9903	10.8329	1.86285	30.6981	28.0532	24.9277	31.5555	24.2337	42.3731	20.6197	36.1482	25.119	34.242	15.0067	7.45042	22.6424	27.9141	17.5552	55.7103	29.5472	29.828
0	115.996	79.854	133.821	141.04	104.232	133.339	156.646	132.529	102.132	116.154	116.22	166.254	83.7849	131.027	93.0219	129.308	93.5982	127.209	106.574	98.8326	95.5951	102.804	105.061	143.213	111.123	110.237	74.3276	124.606	112.936	134.157	76.4579	108.158	113.296	122.793	100.313	93.9097	113.049	116.268	96.5532	67.633	106.566	95.1687	113.072	83.4804	93.5901	68.9882	138.602	82.0882	120.666
0	175.591	154.449	151.659	205.013	148.421	160.556	189.24	194.421	161.592	167.938	147.193	181.822	172.299	178.109	148.968	195.389	130.868	141.236	183.466	149.428	175.325	154.912	176.926	201.997	172.691	161.696	145.274	177.092	175.423	157.184	119.782	182.752	160.377	144.442	146.935	126.342	177.751	130.593	148.445	161.66	148.89	144.466	143.937	136.939	146.239	159.42	159.44	161.277	166.449
0	171.942	159.34	193.55	196.256	176.88	177.339	181.321	211.908	179.862	175.721	144.058	202.767	162.65	198.865	150.968	200.903	145.084	174.723	175.195	181.293	169.649	178.75	148.872	175.781	190.312	176.696	151.301	220.714	195.693	175.022	136.242	166.05	170.323	148.82	166.799	169.153	166.076	156.512	129.689	140.038	172.025	168.818	123.855	178.912	142.671	148.15	183.764	167.439	165.395
0	1349.54	1316.61	1378.63	1332.85	1311.12	1342.04	1364.08	1341.96	1334.67	1351.69	1375.14	1435.63	1430.35	1432.35	1414.35	1438.44	1431.84	1455.05	1460.22	1464.59	1480.43	1533.97	1526.76	1537.05	1535.2	1563.99	1549.81	1600.44	1594.1	1592.94	1604.46	1626.19	1636.49	1675.41	1693.12	1698.37	1701.62	1762.38	1779.58	1816.06	1873.24	1952.68	1822.5	1889.32	1877.46	1828.61	1851.25	1753.33	1656.5
0	158.888	158.854	206.577	174.796	174.88	178.42	197.24	200.259	182.484	177.505	157.247	226.416	191.542	171.217	157.59	180.443	158.111	177.777	155.222	163.049	181.163	167.155	153.953	168.564	198.204	182.534	138.598	176.038	179.369	174.779	159.89	139.536	207.377	139.253	175.854	131.369	187.887	152.512	151.472	138.822	159.89	163.548	145.315	150.804	144.374	151.15	179.386	166.926	146.26
0	298.401	269.151	314.037	368.121	286.664	305.961	338.889	345.232	303.295	302.046	321.923	341.849	291.677	310.054	256.428	320.714	297.544	271.209	273.979	265.239	275.028	249.615	253.331	308.051	330.069	275.155	275.788	315.471	290.098	272.427	285.62	264.833	307.783	316.712	264.421	273.721	324.616	288.133	300.689	287.984	320.404	314.331	286.126	311.615	325.563	274.745	327.71	276.71	262.855
0	292.51	248.016	278.064	296.094	268.772	256.853	257.402	288.692	263.97	252.019	242.166	275.443	236.109	260.919	252.049	263.741	220.544	247.344	230.844	254.347	242.703	211.642	227.494	252.673	237.339	259.588	223.761	250.092	236.044	245.13	209.944	254.482	216.567	254.685	254.178	219.261	254.049	278.241	254.364	227.903	237.215	266.142	228.126	261.993	214.212	192.691	263.629	213.007	190.395
0	1099.91	1070.77	1140.01	1148.12	1156.39	1146.47	1187.37	1152.12	1168.11	1195.67	1172.36	1208.6	1200.41	1252.16	1225.43	1242.58	1267.54	1237.1	1268.74	1276.94	1230.89	1246.72	1270.09	1286.21	1301.75	1262.83	1281.19	1265.74	1320.69	1343.32	1335.43	1345.46	1380.22	1407.47	1410.88	1399.88	1416.62	1417.62	1351.34	1272.44	1230.89	1207.03	1133.53	1185.16	1117.67	1122.1	1158.12	1162.09	1101.8
0	2177.67	2181.07	2149.66	2132.82	2097.72	2155.26	2193.21	2238.02	2237.08	2218.67	2292.63	2370.79	2356.46	2352.41	2380.99	2433.5	2321.03	2424.67	2366.22	2450.16	2431.19	2404.59	2430.76	2484.59	2491.18	2476.53	2476.49	2536.88	2511.61	2577.1	2574.02	2689.59	2689.95	2709.06	2732.56	2685.02	2703.05	2733.27	2736.74	2740.33	2723.7	2726.6	2676.67	2681.18	2727.78	2698.45	2747.12	2650.55	2633.83
0	41.8607	2.12401	33.1986	65.4992	49.9073	52.258	93.2129	72.1776	62.1592	32.046	18.3822	70.6316	22.4609	48.0271	30.3199	75.4425	48.4362	30.8039	33.7625	52.7246	48.9471	37.6148	45.4118	55.943	70.1773	56.3989	25.4356	41.0383	53.7473	25.2649	18.2689	25.1041	65.5942	53.8467	24.4205	21.1527	44.9681	20.1597	49.6892	10.065	67.809	42.0877	28.5584	27.8044	49.6711	15.8532	46.3863	29.3852	47.936
0	23.9687	-24.146	32.6586	57.0672	26.7183	64.988	78.0779	69.8536	31.2682	34.559	22.0852	65.3076	29.0279	44.1901	27.5899	72.7675	14.3812	24.8849	15.3575	21.4276	34.3791	14.8578	40.7908	50.754	45.6913	29.9119	9.57061	45.0923	46.1533	44.8599	7.86285	46.4551	40.1342	34.3877	12.7175	27.1257	37.0221	25.7817	21.7702	21.578	31.863	20.7907	9.42342	33.6964	47.6441	0.772159	58.1423	38.7102	33.206
0	14.1577	30.395	38.9286	44.0942	5.69127	48.907	72.7539	59.2586	44.9702	45.397	24.0042	64.3346	26.2989	46.9731	14.6709	61.3885	5.3542	23.4789	13.4385	21.8326	25.5411	27.5328	5.41177	64.862	56.1503	25.0739	20.5976	32.7683	35.6123	29.2649	3.56585	38.5361	33.7832	43.0357	11.6365	18.2337	48.8051	13.6467	36.8242	19.957	48.053	29.5477	14.7474	27.1284	29.4821	10.6642	58.6833	21.8992	39.044
0	197.51	151.449	163.334	181.931	164.691	191.88	190.321	194.07	191.97	160.613	176.788	189.876	151.623	200.271	156.752	209.227	184.652	184.614	151.52	173.563	175.838	152.669	159.439	201.024	202.826	189.777	189.869	213.66	164.261	170.698	158.485	186.347	173.54	176.036	135.881	137.423	166.292	153.62	171.905	147.768	177.863	185.061	125.612	199.074	180.941	145.042	190.953	170.169	175.017
0	161.51	136.692	145.604	189.904	135.448	171.529	174.97	198.286	162.403	153.965	138.734	183.443	143.866	157.46	131.752	154.227	117.354	124.074	145.358	144.509	117.109	140.858	127.304	160.321	185.799	163.345	115.031	138.173	168.288	140.59	81.1339	112.455	138.188	123.766	101.367	118.505	146.67	128.214	115.878	111.227	148.025	131.385	135.612	120.344	151.266	119.718	149.953	109.628	149.26
0	149.699	115.557	195.74	154.715	167.34	136.691	188.484	176.259	153.943	194.721	153.436	171.74	122.65	154.352	131.671	150.876	126.544	153.506	126.304	165.401	159.433	140.236	125.926	160.727	182.042	156.966	135.139	168.93	162.288	120.184	112.917	156.023	143.296	158.307	145.61	137.802	150.481	131.539	126.607	155.633	145.107	144.845	121.774	141.588	142.293	107.015	166.224	138.277	155.233
0	1876.05	1803.77	1801.66	1796.15	1773.31	1725.58	1707.94	1749.61	1743.48	1797.42	1836.49	1863.88	1890.3	1909.43	1919.7	1930.12	1945.3	1924.67	1955.22	1962.16	2010.19	1978.83	1970.68	2022.78	2025.66	2049.97	2051.81	2139.42	2126.42	2104.64	2144.43	2181.67	2255.35	2246.28	2262.74	2211.94	2316.86	2398.86	2495.53	2576.33	2602.46	2679.93	2708.72	2665.21	2620	2573.61	2486.41	2415.17	2345.37
0	996.564	933.205	928.037	892.148	876.745	885.583	886.321	852.259	854.295	858.262	890.49	889.416	871.947	877.946	859.833	905.876	859.733	859.642	830.547	823.266	856.676	816.56	826.034	849.348	880.312	828.453	742.923	838.579	833.612	847.454	843.971	804.212	840.513	784.225	827.718	806.721	803.562	803.944	793.526	769.795	831.782	849.493	851.18	876.101	841.212	794.447	805.386	756.872	750.206
0	596.564	544.313	554.632	613.796	553.799	590.691	562.646	541.34	551.051	541.154	533.301	583.497	539.596	585.487	552.158	551.687	515.922	564.371	560.979	535.725	545.487	481.425	544.331	541.429	536.61	505.128	522.761	534.525	496.612	525.698	491.755	530.671	516.54	491.009	503.367	484.423	520.4	528.809	510.959	480.416	499.998	523.007	488.018	509.263	569.968	525.096	594.169	514.493	580.99
0	258.645	252.584	292.713	294.202	284.502	320.745	315.808	307.475	307.808	282.667	287.707	308.362	280.542	282.325	243.374	296.687	271.706	291.452	255.628	277.293	264.568	272.506	275.71	305.862	328.393	269.074	248.436	302.011	295.126	272.86	249.35	264.915	283.54	279.631	266.313	248.964	274.427	293.512	255.851	276.93	284.296	327.493	283.477	295.858	303.509	259.312	283.332	263.25	242.774
0	971.618	925.557	1041.9	1088.74	1026.85	1057.64	1063.02	1048.91	1063.11	1064.77	1088.41	1109.15	1167.78	1165.14	1147.35	1171.66	1141.6	1217.15	1179.28	1186.56	1212.33	1218.4	1220.09	1278.92	1293.12	1267.18	1241.81	1315.28	1314.56	1324.83	1273.08	1325.43	1336.05	1291.04	1335.74	1335.59	1317.59	1386.65	1388.63	1437.85	1485.62	1514.63	1437.61	1464.51	1403.37	1284.77	1264.85	1196.39	1096.61
0	1108.48	1145.1	1178.12	1171.58	1124.34	1139.31	1136.19	1126.1	1143	1124.23	1112.09	1207.5	1208.03	1220.76	1156.7	1206.63	1174.14	1226.78	1223.3	1210.16	1212.41	1214.99	1179.49	1234.51	1276.66	1222.94	1236.46	1260.17	1277.32	1264.1	1255.94	1303.46	1271.4	1306.31	1336.02	1322.4	1335.1	1352.75	1376.63	1273.93	1363.65	1374.79	1351.29	1437.21	1485.05	1415.93	1525.09	1462.09	1477.61
0	33.1577	5.71901	33.2526	60.4722	14.0433	36.339	68.5919	59.2316	42.2682	38.208	35.4912	60.3346	37.4339	53.0001	12.8869	52.5775	15.9762	12.6959	21.7085	25.6436	43.5411	20.6958	9.08777	41.997	45.7993	60.8039	28.7066	34.2283	39.9633	33.3999	-8.89315	30.1041	50.4862	24.1167	17.3935	18.8827	36.8601	9.40373	37.2022	13.254	37.647	24.9257	9.39642	29.6424	26.0771	-12.5258	50.9803	24.4122	36.828
0	35.9957	4.66501	46.5496	50.6342	51.2053	72.258	64.7539	57.5556	52.7002	49.857	31.4912	72.7126	20.3259	71.4601	35.1569	66.6325	31.2192	55.5599	23.2495	39.5896	45.4601	24.2628	29.1418	51.781	52.9883	37.1829	21.2736	61.4713	48.3963	45.4539	27.5929	51.2661	47.8372	51.6577	35.4745	13.4777	59.6971	14.4307	54.4182	11.849	49.971	34.2767	17.2884	44.2904	50.9141	-0.227841	48.0073	37.9802	49.557
0	14.0767	-15.308	14.2256	35.0672	2.12427	43.204	53.1049	44.4746	32.1322	16.046	2.92316	58.2266	20.9469	32.7841	0.102893	35.3885	-15.9968	24.7769	-0.210499	14.4276	41.0281	-8.6562	32.8718	29.591	34.6643	19.4529	3.54361	34.1463	19.9633	37.5629	-11.0831	35.5901	21.6212	6.49572	21.8535	12.6667	14.4271	-0.867266	8.58024	0.79495	24.647	2.0877	-4.44158	1.04743	19.8601	6.74516	47.7103	16.2772	11.557
0	146.401	122.178	133.415	154.013	119.043	164.015	160.835	160.854	130.997	150.64	144.166	164.227	161.569	126.973	129.968	156.2	103.138	127.317	129.412	121.347	146.082	131.182	134.25	170.7	153.448	130.02	115.977	165.876	136.963	119.076	107.107	144.536	149.81	128.496	111.313	145.532	114.13	133.917	157.148	130.605	146.674	121.602	108.72	117.966	135.374	98.8532	180.521	120.899	147.503
0	184.564	150.286	134.55	168.742	166.259	236.718	211.105	219.313	175.105	166.451	162.274	206.254	181.65	187	113.455	170.957	183.598	181.533	184.222	159.076	160.676	140.75	154.494	183.591	182.231	177.75	177.436	190.714	187.558	211.346	120.188	169.644	176.242	165.847	153.827	144.964	161.13	109.458	140.553	135.497	181.08	143.845	149.937	159.561	130.185	129.528	203.629	153.061	151.098
0	219.293	189.097	234.767	210.553	183.502	192.934	212.565	217.881	191.835	183.343	205.896	206.443	198.434	240.622	177.752	213.606	176.03	191.209	204.358	185.914	190.325	162.777	158.926	222.186	234.961	196.183	187.193	216.606	227.909	188.508	187.35	194.996	214.215	199.117	190.448	198.532	227.832	192.214	218.607	176.443	204.053	209.845	180.018	197.777	234.995	225.474	244.197	194.223	199.963
0	1397.89	1408.18	1344.31	1281.8	1176.64	1138.5	1122.51	1161.26	1202	1247.18	1235.19	1264.63	1289.81	1297.41	1278.7	1341.85	1332.46	1354.97	1336.47	1342.18	1430.06	1394.18	1371.25	1394.35	1447.1	1432.67	1466.17	1513.09	1510.1	1510.78	1483.21	1530.16	1571.7	1544.55	1543.34	1560.59	1570.4	1619.16	1651.88	1606.77	1649.51	1699.74	1722.29	1776.94	1860.35	1806.61	1784.44	1745.63	1731.56
0	171.158	192.178	215.523	169.229	144.421	199.447	188.132	225.124	156.213	177.019	152.382	187.822	145.893	158.163	179.59	187.227	158.381	181.858	158.114	159.266	173.406	149.074	156.494	144.646	161.096	141.318	138.923	168.714	169.828	156.617	124.701	154.374	154.81	149.063	167.475	143.153	158.319	158.998	166.31	135.876	177.512	179.115	153.099	146.723	165.698	130.474	157.413	163.412	141.476
0	275.834	206.692	281.118	280.04	259.583	297.556	265.997	300.827	252.619	235.289	269.436	296.632	253.488	267.811	238.455	229.389	229.733	299.723	262.412	271.347	270.514	232.371	273.25	272.132	286.393	261.804	263.22	246.849	254.477	278.238	225.971	249.833	267.053	277.82	250.664	240.937	241.4	258.079	255.716	240.795	270.863	249.115	255.612	266.426	290.995	265.447	296.413	243.061	249.503
0	285.753	276.611	279.523	310.661	256.853	258.258	318.484	298.746	269.349	252.64	245.68	324.47	291.677	301.865	252.806	313.849	260.003	275.885	278.141	249.049	266.892	258.182	270.872	270.673	296.583	215.858	246.653	271.66	313.207	271.563	257.134	250.887	303.08	239.307	266.989	284.423	266.4	246.998	259.013	250.578	264.485	265.953	288.964	310.155	322.59	260.745	284.521	274.737	270.828
0	880.807	868.34	923.496	948.796	960.421	945.528	957.727	946.394	917.322	950.586	952.572	1004.69	1008.73	1036.73	1004.59	1063.63	988.138	1010.88	1012.38	1008.43	1021.76	1030.48	1037.36	1023.59	1081.96	1085.88	1082.03	1114.98	1104.29	1074.81	1074.19	1130.13	1139.24	1161.47	1133.15	1084.07	1156.24	1158.51	1122.2	1113.71	1170.19	1214.9	1225.86	1223.56	1273.19	1287.29	1317.66	1261.95	1263.61
0	1134.1	1190.42	1196.14	1189.09	1136.58	1146.31	1154.19	1129.04	1147.57	1193.86	1159.3	1248.06	1256.7	1265.49	1275.37	1285.55	1326.68	1345.13	1316.03	1317.99	1346.87	1309.67	1328.3	1364.37	1380.91	1376.64	1383.79	1405.93	1392.69	1405.29	1349.32	1411.54	1456.81	1447.12	1427.93	1394.15	1498.78	1465.27	1432.26	1444.25	1511.03	1528.87	1524.64	1566.72	1593.19	1605.26	1616.76	1660.06	1720.15
0	53.2927	14.908	60.1446	49.3102	59.3403	69.853	91.1589	68.3666	53.3492	55.532	37.2742	92.8486	41.0549	85.3791	63.2389	78.7135	47.9222	49.4789	44.3305	33.3196	73.4331	39.8848	38.3848	47.835	80.8533	51.5069	41.8686	76.4443	57.3963	52.8599	13.9979	61.1851	39.7292	61.1977	56.3665	43.3957	67.1571	33.5387	48.4452	20.092	68.998	68.6557	27.0184	28.7234	59.6171	24.3392	68.2513	56.6832	55.639
0	36.3197	1.28601	27.7936	41.4182	9.39427	52.285	71.6189	61.7726	25.8352	66.911	27.2742	67.7126	22.9739	59.7031	28.5629	43.3075	27.4362	36.7769	3.3305	24.1576	38.0281	31.2088	25.0608	61.186	60.6373	44.5609	24.1386	62.0653	67.2613	44.9139	0.592853	18.5091	46.8912	45.4957	34.1775	40.5857	48.1571	40.6467	4.55324	-9.71905	44.404	38.7367	13.5584	37.3444	20.4281	13.7452	47.3863	25.9802	29.828
0	49.6177	-16.146	33.8206	46.4182	9.52927	58.88	62.0239	61.2856	42.6462	39.181	26.9772	71.4426	11.1899	38.2711	37.4819	42.4425	27.7062	32.5599	1.3575	50.1296	31.2441	13.2898	27.6288	27.97	59.6373	21.0469	12.1116	52.6063	30.2343	33.3459	19.1339	29.8331	39.9182	35.8467	26.0695	8.93669	29.8871	19.2137	30.0132	8.71395	36.89	33.6287	14.3694	29.3724	30.3741	-8.63384	65.6833	35.2772	31.233
0	144.239	137.584	185.713	185.121	160.394	179.988	187.916	181.259	139.241	152.181	157.193	202.578	176.082	198.703	126.212	192.903	143.706	161.777	147.547	195.266	158.433	127.371	135.412	154.402	164.475	154.21	130.896	168.903	151.504	139.265	101.458	142.212	158.864	152.55	123.232	121.396	137.508	165.458	129.743	129.524	162.215	134.034	87.8014	117.885	131.698	97.1232	130.899	122.764	125.098
0	282.564	221.881	240.848	245.04	215.664	253.988	262.727	253.448	233.97	224.289	205.22	237.524	205.704	246.46	199.914	197.66	206.409	197.858	190.682	220.59	213.271	204.804	201.439	200.564	230.123	218.318	211.896	223.146	201.18	221.049	206.215	188.266	231.837	200.604	209.881	229.937	227.508	183.431	191.148	167.281	180.782	213.602	174.828	209.696	182.293	155.15	217.061	175.142	194.26
0	211.942	192.611	213.199	204.904	155.799	204.447	212.267	239.638	200.619	173.046	177.734	222.038	184.407	222.46	174.455	206.551	184.949	209.777	181.547	185.185	202.703	185.561	171.142	214.24	226.718	180.831	216.193	236.228	211.234	219.698	152.944	176.185	198.972	207.55	176.691	170.613	167.049	199.187	184.716	168.93	220.809	176.899	184.937	193.48	209.185	160.015	224.683	179.737	186.368
0	1395.35	1384.56	1436.44	1381.31	1329.93	1326.69	1310.43	1386.47	1399.24	1404.91	1535.36	1562.25	1493.35	1547.76	1490.83	1557.71	1549.79	1572.67	1577.17	1616.86	1608.11	1594.7	1659.74	1639.19	1668.64	1680.88	1692.9	1737.61	1713.1	1670.97	1714.81	1747.05	1781.46	1739.85	1771.5	1764.86	1770.54	1750.32	1783.69	1806.33	1851.67	1924.25	1962.48	1970.4	2043.54	1984.72	2033.55	1979.74	1978.72
0	178.428	156.881	224.442	191.31	182.043	181.285	221.889	193.962	198.349	174.802	151.761	199.822	176.974	172.054	160.59	206.281	148.625	189.506	142.79	163.022	176.622	165.371	150.683	201.429	171.312	184.399	144.274	183.201	170.72	166.617	126.809	186.536	165.945	151.334	172.475	167.91	164.481	145.133	132.824	137.984	171.701	173.683	131.45	164.75	164.32	140.204	211.197	156.142	136.774
0	478.131	446.8	457.469	473.04	425.934	466.42	465.484	472.746	418.484	472.37	447.166	478.524	467.055	455.406	456.239	446.66	438.76	480.885	459.736	448.022	487.676	465.561	474.737	479.889	453.393	500.128	462.761	487.228	454.477	457.346	473.566	477.806	464.702	463.793	475.664	412.018	453.724	462.512	425.526	412.578	437.782	479.845	476.153	461.074	462.104	460.447	510.007	481.818	507.747
0	233.969	210.557	226.307	253.715	243.907	237.637	249.078	261.016	218.322	226.046	211.491	241.713	206.19	246.487	223.049	212.119	204.841	218.371	195.493	212.59	199.73	211.101	220.683	218.97	241.312	226.858	192.355	219.822	212.207	175.157	190.863	189.509	197.08	167.442	162.475	172.748	177.778	195.187	190.716	163.66	149.323	181.223	150.801	166.696	189.995	158.691	206.305	190.493	183.693
0	736.996	733.638	823.469	789.31	818.989	788.718	796.673	816.773	763.781	811.019	790.761	823.308	810.974	832.027	788.293	824.741	783.868	830.02	786.358	820.212	820.19	770.02	805.223	778.591	775.15	749.182	729.139	746.876	672.531	641.725	539.62	567.428	504.648	472.901	421.286	363.991	431.022	395.755	389.634	400.389	410.836	422.331	406.693	393.507	365.995	361.555	430.548	385.142	378.341
0	2546.08	2587.99	2636.25	2552.26	2526.34	2546.07	2541.97	2581.07	2545.94	2573.67	2592.22	2653.28	2644.81	2671.97	2651.43	2745.36	2710.52	2753.67	2753.3	2801.45	2827.95	2810.34	2843.06	2855.92	2951.61	2963.48	2988.76	3028.39	3107.59	3139.32	3156.32	3128.16	3201.46	3280.47	3259.04	3373.72	3374.78	3462.02	3532.23	3474.82	3495.62	3494.09	3454.69	3451.02	3384.48	3370.02	3316.2	3288.17	3244.02
0	45.4277	6.31301	53.1986	66.6342	35.9343	74.366	82.4289	64.3666	58.7002	54.505	43.9232	77.8486	33.3799	54.1091	51.7519	44.9295	20.8412	56.0469	42.9785	39.1576	59.0551	35.1008	47.0338	74.564	54.3393	63.2099	28.0846	37.0653	63.6933	21.5899	26.7819	37.9151	48.8372	38.2797	45.2315	22.8017	58.4811	19.1867	46.2022	23.66	60.377	28.1687	22.1264	32.8314	47.8061	20.6372	55.5213	35.4122	66.287
0	56.8877	22.232	66.7396	67.6342	36.3133	46.583	105.997	72.2046	88.4572	46.181	42.8152	73.4966	36.5959	56.5951	43.3739	58.0375	28.0842	75.0199	41.9245	61.5086	59.4061	28.0198	29.1148	54.673	73.9073	48.6959	31.3276	59.9843	55.6663	46.9139	2.10685	67.6711	47.1612	55.5767	44.2315	47.8017	49.2381	42.2677	55.3102	33.524	48.917	35.0337	51.5854	36.1284	52.6441	36.2042	82.6833	39.8722	47.72
0	30.6177	-10.335	24.7396	52.8772	21.2863	46.88	54.4559	64.4206	47.8082	15.965	24.9772	73.0106	27.4339	51.4871	3.04889	59.3075	7.0842	36.3439	17.6545	28.9136	69.5141	7.6418	26.7098	25.078	56.1773	37.4259	27.8686	45.3093	45.6933	40.2919	5.51185	29.5631	30.1612	6.73872	12.9615	11.3687	30.6701	26.7007	21.0672	17.173	46.998	15.7097	5.74742	30.1284	28.9141	-7.98484	60.6023	16.8992	42.044
0	55.9147	7.63801	61.5226	88.4992	38.4483	53.88	101.078	98.5836	56.7002	59.83	61.3012	95.2266	31.9739	57.4601	19.1569	82.3615	20.2462	85.1279	66.0595	55.5086	47.7841	51.9658	41.6558	89.294	78.6103	46.9929	64.3816	91.0383	75.3963	82.9949	44.9169	53.4281	85.1882	64.5497	83.0425	53.3417	66.8321	59.4577	63.5262	52.957	83.188	80.2497	70.3694	67.3724	69.2121	24.4472	117.413	82.3042	73.395
0	56.5637	47.8	45.3336	69.7692	47.6103	82.583	101.159	90.2046	56.3222	74.505	36.7882	78.8216	62.5419	66.3521	39.7519	68.3615	54.6792	64.9119	41.1135	62.4816	49.2441	49.9658	28.1148	71.618	82.8803	49.0199	40.4626	69.6873	78.8823	80.4539	27.8899	72.6171	83.6212	63.0087	64.3665	55.2607	88.7781	54.8627	63.4992	46.47	64.025	66.4927	35.9644	95.3174	65.2931	43.3662	87.1423	56.8722	60.017
0	152.942	95.34	128.713	158.661	130.934	143.366	176.484	175.8	137.43	126.857	136.166	150.362	128.947	147.379	133.482	164.876	132.409	129.425	119.709	107.482	116.541	122.317	115.926	147.835	146.556	144.128	101.22	152.173	130.612	130.211	93.7009	134.347	131.377	130.171	160.908	129.964	152.373	115.214	100.661	123.173	162.89	132.737	124.477	113.29	129.563	145.123	210.629	149.818	171.909
0	601.834	596.097	603.956	625.472	624.556	611.366	661.402	699.07	655.024	643.829	663.734	717.227	725.163	760.838	702.266	730.416	698.382	739.804	717.439	726.968	724.487	735.966	729.818	755.537	716.015	774.831	717.166	772.146	741.017	747.022	731.836	752.212	743.81	733.577	753.259	737.234	777.157	772.133	719.256	743.146	761.539	821.818	769.531	797.02	822.266	785.258	830.899	811.466	871.233
0	46.7797	5.23201	64.6036	84.9862	11.3943	66.096	79.4559	112.935	82.0242	48.154	41.2472	106.389	71.9199	103.568	37.2929	87.9295	50.8682	75.3709	72.9245	38.7516	58.5141	45.2628	52.2768	95.294	74.9343	71.2639	68.2466	86.2823	93.4233	69.7249	65.8359	57.3201	73.1072	61.0087	73.0155	59.0447	82.5081	62.8897	74.4992	56.849	81.863	85.3847	64.0994	88.4804	86.1581	63.9612	106.007	100.683	103.314
0	48.3737	-3.33499	72.9826	74.0672	25.6913	80.853	92.1319	81.8266	63.8082	61.694	43.2202	97.4156	70.8659	82.0541	48.1299	75.9295	41.1382	74.9659	40.7895	63.4816	62.2711	62.1548	65.9798	105.862	91.9343	101.453	57.9226	111.39	83.9093	79.2919	53.9169	64.2931	72.0802	76.9817	86.0155	52.9097	82.2921	57.1057	88.0402	39.524	84.323	65.6827	45.5854	71.2364	87.8061	63.5282	117.413	92.1962	91.233
0	117.888	71.259	92.9556	117.959	73.4483	108.312	101.619	150.34	109.862	133.586	80.6532	147.173	96.8119	167.027	108.995	135.335	80.5712	112.885	94.6275	127.076	126.649	124.047	114.548	134.591	146.285	130.345	118.058	142.336	124.774	132.346	113.188	101.05	128.053	129.117	121.394	137.856	136.184	127.782	118.634	106.741	152.053	139.899	115.396	149.966	131.455	106.772	163.17	124.656	162.422
0	1321.29	1370.04	1415.77	1560.61	1597.26	1697.99	1686.86	1750.1	1809.43	1873.72	1877.33	1988.23	2026.92	2070.08	2085.26	2059.85	2075.49	2109.05	2093.06	2136.51	2111.62	2086.72	2043.63	2061.46	2054.75	2048.83	2015.76	2069.31	2016.4	1993.24	1987.78	1981.35	1939.46	1991.52	1931.56	1895.37	1995.29	1907.16	1915.39	1891.55	1912.73	1923.68	1901.53	1941.78	1920.89	1932.99	1945.17	1898.33	1954.23
0	717.401	751.665	773.604	806.904	774.097	812.799	820.429	807.232	831.835	806.478	811.274	876.227	830.812	924.865	859.914	922.227	898.3	926.614	893.925	945.779	893.568	866.804	862.548	877.24	910.312	879.912	842.49	889.876	856.153	842.022	821.674	855.698	830.459	837.171	805.502	815.856	814.859	804.782	801.77	761.254	803.998	807.899	805.937	814.345	824.347	778.988	829.98	767.493	783.557
0	16.9687	7.96201	32.7126	28.8502	-4.68673	47.366	77.1859	54.7996	46.6192	34.938	17.7342	76.0376	26.1629	50.4061	10.1569	41.7135	18.0572	22.2629	25.3845	31.7786	16.4601	20.3438	-0.750233	30.429	51.1773	21.2639	28.2196	25.6333	30.7743	34.2379	9.91685	29.8061	48.5672	31.3877	9.93453	14.3147	26.4541	13.6197	32.4452	5.98395	46.539	20.4117	4.61242	19.8314	17.7251	-19.0658	47.6833	34.7372	52.26
0	36.7527	15.178	51.6306	67.6612	22.3673	67.691	91.8349	76.5556	50.5112	71.532	29.7342	101.795	42.7579	70.5141	38.4279	53.2535	8.7062	53.8039	39.3035	40.2926	37.0551	37.9658	50.0608	55.213	64.8533	18.2369	32.3276	41.9033	67.0983	43.2649	23.6469	34.2931	58.2422	43.8197	37.3665	42.1527	54.9141	51.7277	12.8782	31.633	71.917	41.0607	39.9914	42.5074	46.6981	17.8802	56.1153	38.4122	59.26
0	53.5637	2.25901	56.8476	65.6342	33.5293	80.015	85.6729	82.9346	59.8622	68.559	24.7072	79.5236	51.2449	59.6761	30.3199	79.2265	38.1922	45.2359	30.6815	39.9676	54.5681	30.3438	31.9798	58.51	88.1503	58.9659	36.7066	49.7683	47.8553	62.9679	22.5929	39.1851	66.3502	44.6037	42.4745	28.9367	40.2651	7.26773	49.6612	28.281	58.755	39.7097	33.8014	53.7774	36.2391	-2.76884	82.0073	59.6562	61.368
0	47.7797	1.07001	48.4146	88.5802	30.2053	72.799	69.5649	90.5836	65.2952	53.505	30.0042	91.9566	58.3529	69.1361	46.5899	72.0915	11.1382	52.9929	29.9515	49.1576	44.2441	37.7768	42.7908	35.943	58.9343	53.9119	43.4626	52.8763	37.1533	35.1299	14.5659	34.2121	50.1612	56.6847	56.6635	23.1527	45.0761	42.0517	47.9592	41.119	67.782	48.0607	33.3964	49.1824	44.8331	26.2042	74.4403	51.8992	70.26
0	25.9957	12.989	38.7126	93.0132	11.1243	73.529	72.7539	77.3936	55.8622	54.748	20.0582	73.7666	35.8119	91.1901	19.1849	81.9835	29.6792	60.1549	32.7895	52.5896	51.8111	29.4248	23.6288	65.781	79.1233	60.5609	51.6256	108.66	41.0983	63.1299	45.6469	73.3741	69.2692	44.6037	32.7985	33.7747	53.8601	49.8627	28.4452	23.795	68.107	29.8717	33.3154	41.1284	39.6711	30.0152	68.4133	38.9532	64.341
0	47.9147	44.151	72.2256	62.0672	39.5833	64.393	92.6999	63.4746	64.2412	58.343	48.5452	117.686	64.6769	87.9461	40.8869	95.6325	52.9762	62.1279	38.1135	53.4546	59.0821	59.2358	57.4388	64.267	97.6643	52.1549	59.4086	58.6873	71.9903	68.1299	32.8089	56.4281	77.9452	78.6307	47.2855	73.2337	90.4811	50.2677	57.3102	63.957	70.053	82.5197	35.4774	60.4804	81.4821	27.5832	109.656	50.4932	70.017
0	267.428	254.557	290.902	260.31	265.448	296.907	342.97	336.421	369.051	321.289	337.247	368.308	317.461	369.109	370.968	387.227	369.679	419.858	377.385	366.644	388.136	384.885	392.412	406.456	424.475	403.669	390.22	457.309	401.044	418.508	365.025	377.644	426.35	421.307	397.583	390.64	430.508	378.512	382.31	364.443	415.404	369.575	368.693	430.858	418.428	387.123	432.413	422.71	400.963
0	51.4277	28.746	57.6036	64.9312	21.4483	80.799	82.1859	72.3936	33.0512	37.857	34.5182	65.0646	32.5959	69.8111	22.6169	68.9295	40.6522	52.6959	26.1135	46.9406	58.4331	32.1818	25.1418	76.754	53.7183	57.1279	28.5976	67.6063	39.5853	60.1839	9.51185	51.0501	53.6212	47.4687	44.5015	25.5857	46.9141	27.2677	46.3912	36.227	66.998	49.7097	28.5584	31.1014	36.4281	41.2042	73.3053	41.9802	44.017
0	87.3467	51.367	78.7126	84.1482	49.0433	96.61	94.8079	113.692	76.1052	100.721	66.4912	116.524	52.4879	94.2711	93.4009	112.119	72.0572	83.0739	77.3845	72.6706	104.974	62.0468	71.6828	113.402	92.4753	107.155	82.1116	112.498	117.801	93.4269	53.6199	75.4281	109.891	80.0087	84.0155	42.3687	106.022	76.0247	86.1482	60.605	90.647	71.2497	58.6394	89.1824	125.644	62.5282	105.899	91.2232	84.233
0	73.6987	47.935	82.0366	78.2022	76.8263	98.961	119.673	121.746	91.2952	85.992	89.7612	121.011	84.8119	104.514	85.8059	98.2805	66.0302	84.1279	81.7355	86.3196	67.4061	93.3168	96.8448	114.051	102.664	87.9389	108.517	163.768	109.207	115.4	64.4579	103.077	102.459	95.7927	93.6635	103.261	107.751	90.0787	89.4182	80.47	113.404	85.8717	88.1534	76.8044	109.671	73.2582	142.899	132.061	135.936
0	337.131	329.935	377.172	394.202	344.367	386.745	402.321	457.475	454.403	492.208	483.464	556.2	575.839	571.081	539.914	571.47	557.408	600.398	617.925	591.671	597.838	570.696	589.845	597.321	662.069	572.723	558.517	601.768	620.504	629.562	538.863	582.86	586.729	549.55	561.286	578.964	538.373	537.971	565.283	566.227	554.782	566.575	586.342	557.074	567.293	541.42	571.332	530.953	589.206
0	592.266	554.286	579.956	635.148	613.88	643.502	673.483	725.016	725.889	783.748	723.49	830.281	762.244	851	754.212	826.497	778.544	840.75	817.844	819.617	832.514	793.615	803.25	835.24	799.015	786.777	767.896	785.903	792.531	811.725	732.242	798.158	771.999	758.388	769.826	774.613	783.941	746.295	736.445	726.092	787.404	771.683	700.72	757.804	760.725	728.15	797.44	746.629	729.233
0	41.3197	9.36701	27.5226	52.5802	12.5563	49.637	68.4839	47.5556	27.1052	16.181	0.599156	65.6316	20.2449	44.2711	13.6439	43.9565	8.6522	31.3169	7.7625	32.2656	25.1091	26.5058	1.84477	36.402	46.9073	28.2369	0.111607	36.9033	30.2883	45.5079	-10.9211	28.4821	25.7562	39.1707	27.3395	18.7477	36.1841	12.1057	27.4722	23.741	31.836	32.4927	2.72042	26.3174	27.4551	-4.87684	43.3053	31.1422	38.693
0	24.4007	4.20501	56.7936	56.0402	18.0973	47.366	73.0509	65.8266	43.2682	21.884	25.3822	72.8756	37.5149	74.5681	21.3469	61.5235	11.3542	45.5329	21.9245	28.2116	28.6221	13.6418	23.0608	73.646	53.6913	38.7499	21.5166	46.9303	60.2883	27.5899	-14.6231	24.4011	27.1072	44.1707	28.1775	12.7747	39.1301	29.1327	32.0132	16.065	51.728	29.9527	17.3964	18.7234	26.5091	5.23116	57.7373	28.9802	42.341
0	21.8877	-4.52399	28.0906	49.6342	20.4753	44.691	85.8079	62.7726	40.9162	23.884	17.3552	74.7396	0.865893	37.2171	5.69789	33.6865	6.3272	36.3169	12.6005	13.3466	22.1091	15.7768	40.6288	31.024	50.0153	27.7499	21.6796	26.1193	28.4233	37.8329	-8.89315	20.3741	47.9722	37.7387	17.0155	23.6667	22.8321	-0.137266	22.4992	8.22695	41.539	20.8177	3.91042	23.7234	41.5361	-7.11984	47.0343	41.6562	33.26
0	43.6177	1.09701	49.4956	51.3102	17.4483	47.258	54.8079	51.2046	45.6732	38.64	17.3282	68.8216	19.0009	55.6491	18.9409	52.4695	7.8682	38.9119	28.5195	46.0216	24.0551	20.3978	24.3848	35.537	59.9073	23.9119	20.7336	67.5793	58.7203	27.3999	9.16085	38.7791	33.5672	40.6037	34.9615	36.5317	51.7241	27.8897	41.4452	24.822	46.512	45.7637	31.6394	25.8044	40.4281	26.2852	54.5213	27.2232	28.801
0	46.8607	21.638	54.3066	69.4992	33.3133	76.042	71.7539	102.07	78.7002	42.694	42.2742	74.9566	34.7849	69.4331	38.6979	68.9025	38.2462	52.1009	51.8435	47.4816	63.3251	39.8578	38.6558	56.051	65.1503	58.2639	45.9766	80.8763	63.9903	56.8059	41.8629	41.6711	60.5132	52.9007	62.0695	38.7477	71.8051	61.7007	27.3642	27.957	79.107	34.1957	39.9914	52.8044	57.2391	18.5012	90.4943	79.5202	77.639
0	41.2387	51.881	65.1716	66.5532	40.0973	76.42	79.4839	96.3126	72.8622	48.748	41.0042	81.8216	42.5419	65.8651	37.2119	98.5775	37.7872	94.5869	42.0325	62.2656	70.3791	30.7498	41.5478	71.402	80.7993	71.0469	59.7336	63.6333	82.6123	70.0219	41.5389	44.2121	54.5672	62.8467	67.2315	50.3147	80.3461	49.5657	52.7972	27.092	64.917	61.2227	43.5314	61.0204	43.4011	47.0962	82.1153	53.0072	78.936
0	489.455	486.043	497.713	509.932	441.61	478.042	487.511	566.394	535.214	582.397	572.409	681.416	639.353	667.784	661.401	699.714	681.598	729.155	717.628	713.671	745.676	724.642	698.683	762.916	727.691	732.912	714.49	769.444	739.396	715.617	712.701	725.725	742.729	729.901	680.421	712.072	691.076	700.16	720.824	709.281	726.08	715.818	707.801	721.966	747.833	703.069	785.224	727.655	767.071
0	33.5637	20.151	56.1716	49.8232	28.0163	64.853	51.4289	83.7726	66.9702	39.775	22.0582	82.7396	40.7309	58.2441	28.2929	54.6325	29.8412	41.0739	36.1675	46.6706	57.8651	34.8308	59.5748	64.781	62.6103	50.7769	37.3006	49.0113	58.8553	40.1029	29.9709	33.2661	43.8372	30.9547	47.2045	51.4497	61.0221	42.6737	54.7702	15.443	50.242	56.0877	26.6394	52.4534	34.0501	4.79916	78.1703	42.6562	73.611
0	54.8877	10.827	59.4146	52.7692	35.6373	62.069	86.6999	64.4476	56.5922	52.992	22.2742	82.3616	46.8929	96.3521	43.9409	73.1455	31.0842	62.2629	41.1675	32.9136	48.5951	52.3168	52.3038	73.618	57.1773	64.9119	36.8686	97.1463	69.3423	98.7249	43.9169	54.2121	54.9452	84.8737	69.8805	44.0987	49.7511	46.2957	52.9592	20.335	69.701	67.9797	19.9374	48.4804	71.5901	39.7722	71.0343	70.0612	58.368
0	41.8337	10.043	73.8206	68.3912	51.4213	57.934	101.051	70.7456	62.3222	90.208	45.4362	105.659	54.9199	77.3251	69.3199	94.0375	52.8952	61.3709	70.8435	64.4006	92.7031	63.8308	67.3038	100.781	98.2313	50.8849	72.5436	81.9843	75.8823	63.3189	45.8629	72.0771	66.0802	86.6847	69.9615	64.7477	70.2651	57.2407	76.4182	33.66	91.863	83.2227	76.4234	73.6694	71.2121	75.3932	133.953	41.4662	94.206
0	271.482	202.476	295.091	311.553	249.664	333.447	362.943	369.773	375.619	384.046	396.977	455.686	421.326	454.19	443.806	465.66	476.652	475.155	457.574	476.86	470.703	464.642	517.385	472.429	471.718	468.534	464.22	487.119	492.017	483.752	457.647	444.996	447.648	479.577	463.529	441.991	495.805	453.836	430.337	431.146	451.863	461.791	439.018	472.074	474.914	435.961	513.845	489.737	459.639
0	977.807	987.097	994.172	1082.88	1085.61	1084.18	1088.37	1159.75	1133.89	1142.61	1085.92	1184.04	1131.68	1164.65	1138.02	1146.63	1069.19	1132.94	1096.09	1139.16	1121.51	1114.48	1119.63	1161.97	1137.66	1110.67	1118.44	1140.55	1111.86	1098.08	1061.78	1089.08	1063.38	1068.79	1082.2	1042.5	1080.43	1013.51	1054.12	1036.2	1013.76	1025.06	1029.8	1040.43	1027.16	1039.64	1016.47	1026.12	1023.67
0	18.5097	19.719	54.5496	46.2832	11.6913	63.745	62.5109	65.2316	41.3492	28.992	27.7072	72.8486	30.0009	59.0001	30.2929	53.0915	23.6792	61.5869	28.3305	34.0486	48.8921	41.3438	37.7638	46.132	66.5023	40.4529	21.3546	58.2283	34.4773	24.2649	27.3229	22.2931	59.4862	40.2797	44.5825	17.3147	55.8871	30.6197	25.7432	17.173	38.728	34.6827	31.6394	65.3174	46.6981	14.3392	62.9803	28.4932	40.855
0	21.8607	-11.497	23.1446	30.4182	-5.95673	41.907	67.2129	40.5016	10.8352	8.61298	0.328156	40.9566	8.54189	29.7031	14.5629	37.8485	-7.7808	24.9929	6.1675	8.40061	30.1361	9.6958	7.92577	31.997	38.5293	30.4259	9.84161	19.0923	26.1533	12.4269	-6.43415	23.9151	19.4322	11.3337	8.93453	4.80169	12.0221	10.7547	16.3102	-13.395	20.35	1.4117	17.0454	12.5074	21.9951	-20.2548	39.9803	-1.93881	49.801
0	9.26571	0.935014	37.7936	32.6882	20.6913	50.853	55.6459	63.2316	34.9162	26.235	3.22016	67.2806	22.4609	41.0821	1.83289	38.3615	33.1382	40.0739	2.6005	20.7246	32.8921	-6.0342	33.8448	45.132	67.0153	38.3719	15.8146	34.1463	39.3963	19.6709	8.10685	56.7521	27.1612	21.5497	33.0155	18.6397	30.0761	4.59273	16.2832	3.06495	47.836	26.8987	32.3964	26.0744	20.4281	-14.5258	76.0343	35.2772	36.476
0	25.4277	32.205	50.0906	65.5532	30.7453	79.745	68.9699	73.9346	25.9162	48.154	28.3282	87.6856	44.0009	75.2981	30.0489	62.3075	15.3812	34.3439	35.7085	34.5086	39.1631	55.7768	23.8448	61.646	54.4213	55.9119	20.9496	67.9843	61.7203	43.7249	23.3229	60.1581	48.1612	51.0357	35.7445	34.3687	51.6701	18.1327	56.6342	40.822	63.539	39.4117	23.5584	71.9934	54.2931	-3.63384	61.8993	65.7642	62.557
0	64.0227	3.88101	42.2796	55.9862	42.6103	71.799	77.0509	64.7186	35.3492	44.073	35.2472	63.6586	36.8389	61.1631	34.9139	64.1995	19.4362	51.3169	28.4115	36.3196	50.0551	30.1818	48.7908	62.159	56.5563	44.6689	29.8686	56.3093	88.6663	47.2649	17.3769	38.5901	44.4862	44.4687	55.3665	15.3957	52.4541	29.8087	47.9592	21.146	59.998	44.8717	26.1264	49.5614	52.8061	15.8532	58.5753	34.7102	65.152
0	62.0227	48.719	61.2526	95.6612	21.6103	57.583	87.4559	99.4476	94.5922	56.181	54.2202	94.1726	62.4069	82.1361	56.4549	100.66	35.8682	77.6409	44.6815	50.7246	35.0551	50.0468	73.1688	66.889	68.2313	64.4259	49.1656	80.6063	70.4233	79.5899	36.1339	68.1581	55.5942	41.8467	61.1235	34.4497	58.3461	56.4037	78.7702	46.876	68.863	79.9257	59.9104	55.2634	64.2661	13.9342	75.7373	71.0342	85.449
0	317.239	279.692	300.28	305.634	281.583	318.691	330.943	336.611	337.565	331.073	343.788	367.497	374.515	381.514	352.617	428.308	362.084	393.966	388.222	394.617	428.028	400.912	429.061	422.294	470.718	438.723	400.977	437.741	419.18	417.4	433.809	412.32	380.756	414.144	391.827	416.883	433.508	406.863	425.58	409.173	413.971	380.169	380.882	417.75	410.05	376.799	448.575	429.304	428.882
0	77.4547	12.557	54.7126	52.6072	32.8803	74.042	80.8619	89.5836	55.2952	78.235	56.4912	78.3886	48.5149	83.9731	52.9139	79.6595	34.0032	72.9119	46.0055	35.8866	78.9471	50.2358	36.5478	67.024	70.3123	69.1279	37.7606	83.5523	63.6123	63.9139	32.5389	69.6441	56.3772	72.1437	55.2585	60.7207	46.3461	60.7007	28.7702	31.822	63.89	62.3577	75.5044	53.0474	87.7521	47.9612	96.6293	52.5202	83.179
0	69.7257	61.286	70.3606	95.3912	68.2323	103.177	97.6189	112.962	106.619	74.83	68.0042	151.957	80.3799	96.8111	78.4279	118.011	79.5172	95.9119	100.195	67.0756	94.6221	86.4248	71.1688	78.591	112.772	92.9659	91.0576	121.228	104.477	75.9139	71.9979	91.2121	104.648	82.1707	79.5555	71.3687	105.67	84.3767	82.2022	61.119	109.134	113.115	69.4234	91.4804	104.32	69.9882	114.521	110.385	99.071
0	47.0227	41.8	58.6036	100.013	30.8533	109.177	114.646	105.638	76.8622	73.208	54.4632	105.984	45.8119	91.5141	45.4549	106.443	46.8142	71.5329	73.3305	65.0216	113.433	83.1818	71.0878	88.402	79.0153	65.3179	55.0846	83.5793	118.585	76.6439	64.9169	82.9421	106.026	86.1167	92.0425	69.6937	96.2921	68.7547	84.2022	53.362	76.917	75.5747	81.9374	64.2364	91.7251	70.5832	116.791	108.466	91.368
0	136.077	130.746	162.361	169.202	158.421	164.474	204.132	258.151	219.403	236.992	271.355	311.659	266.001	301.136	311.022	302.47	277.03	299.885	300.79	321.266	287.406	293.074	271.25	302.997	313.204	250.669	295.436	302.038	290.288	285.508	297.134	269.293	302.972	310.198	250.124	293.369	258.103	241.241	265.878	259.335	289.269	281.358	258.828	279.858	289.941	254.772	309.413	273.71	305.557
0	793.077	761.368	802.496	866.715	857.313	888.61	865.592	905.611	920.916	926.127	906.193	978.362	898.218	950.19	920.779	972.281	946.408	971.777	994.006	933.617	965.298	914.939	924.169	926.7	982.583	874.534	888.707	923.903	948.342	926.508	864.566	914.401	891.269	878.063	899.097	848.586	858.13	865.701	892.391	882.146	848.863	897.602	822.423	855.75	864.482	849.015	888.872	852.385	856.449
0	23.7527	-1.98399	32.0366	49.0132	9.69127	60.474	59.6999	75.2316	36.7002	46.262	21.0042	51.1186	37.8929	40.5951	24.0759	53.1995	15.0032	42.7499	17.0055	24.1296	25.6761	21.3978	23.0338	46.321	45.9073	24.6149	5.92261	52.3093	32.9633	37.8059	6.72785	30.9961	32.9992	22.4957	30.7985	42.3417	22.4271	8.67373	34.3912	9.06495	42.242	16.5747	11.1534	47.8584	17.5631	-2.20084	61.8723	35.9532	36.584
0	33.1847	-10.795	48.3336	49.7962	4.77227	59.637	41.6459	55.7996	26.0782	22.667	6.54516	62.8486	20.5149	56.6491	17.6169	38.3345	3.1112	26.4249	21.0865	25.3196	31.3521	13.1818	8.11477	39.537	51.9883	36.0199	15.1656	29.6333	49.7203	12.8869	2.26885	10.1851	15.6212	26.3337	18.9345	9.20669	35.8601	6.94373	22.7162	17.93	40.89	26.0607	28.2884	26.3174	25.2931	-23.4988	50.6293	14.2772	42.557
0	67.2927	19.016	70.9826	70.2832	27.3943	58.285	68.6459	89.5556	66.1052	66.37	37.8422	72.3616	48.5419	49.0001	35.7789	62.1455	36.4902	64.1549	40.4385	49.9406	44.1631	28.6958	33.7368	87.051	72.2583	32.4259	46.8146	57.0923	64.6123	40.5899	37.4849	49.8061	54.1342	27.0087	50.1235	46.9637	73.9411	41.4847	55.3372	35.741	68.296	65.7637	54.8824	51.4534	40.6711	19.0422	71.6023	39.6282	62.557
0	59.2387	25.097	42.8476	72.4722	18.1243	63.231	72.3479	93.1776	29.9972	69.667	38.0042	73.7946	44.4339	76.3521	51.7249	75.1185	13.2192	56.9929	52.2215	52.7786	51.4601	36.3708	44.4388	72.105	57.3663	55.0469	25.3816	80.2013	48.1803	57.4539	35.4849	44.0501	57.7832	67.0627	41.9615	30.9907	58.6161	34.1057	37.2292	16.578	61.62	45.9527	31.6664	39.2904	52.9681	8.69116	69.3863	58.3582	76.99
0	70.2117	29.395	56.7666	52.4722	58.9343	83.285	94.9699	105.286	62.8622	85.127	67.8152	100.605	64.5689	113.217	51.6439	96.2265	52.4902	80.1279	52.9515	53.9136	78.3251	62.6148	32.2228	60.078	114.123	60.9929	60.0036	80.4443	81.9633	80.2379	31.1069	79.9691	68.9182	78.4417	84.3395	68.0987	66.7241	54.1057	39.0402	34.551	76.809	67.2767	41.2344	68.7234	65.3471	41.0422	101.818	56.7642	67.53
0	47.6447	1.53001	78.5496	62.6612	33.3403	85.177	67.2669	77.2316	74.2132	63.667	41.5452	91.3886	67.9199	54.8921	43.4279	77.4425	28.8412	67.3979	40.4115	55.6166	66.2711	41.3708	66.7368	72.375	86.0423	60.3989	34.1116	65.5253	74.1263	56.6709	22.1879	42.3471	58.9722	56.7387	51.1505	41.9097	61.9681	43.9437	36.8242	28.66	73.944	60.7907	39.0454	56.9394	59.6981	6.01516	88.5753	66.2502	56.639
0	406.861	395.476	414.55	442.04	403.772	375.637	428.592	421.908	407.592	409.64	397.626	458.93	500.677	482.298	466.617	468.362	464.868	482.263	465.087	464.32	466.379	464.236	497.575	505.375	545.475	479.047	476.815	482.768	504.909	496.184	461.404	483.482	473.404	455.226	477.827	469.423	486.265	464.917	454.445	439.281	491.728	475.142	470.693	443.723	472.995	451.961	491.17	476.331	461.72
0	51.2117	22.854	44.8476	56.0402	30.7183	46.799	75.4839	83.6916	55.0512	50.127	44.5722	85.0106	19.1629	51.1901	47.3739	47.1185	30.2732	68.2629	40.3305	38.5626	23.5411	40.7498	27.4668	78.51	68.2043	48.9659	24.3006	71.6333	57.8553	52.6979	15.9439	40.1311	65.5132	48.2527	25.2045	19.6937	55.1301	41.6197	33.0132	16.551	68.296	38.7097	24.6124	53.6154	40.5631	22.6642	81.5753	43.8452	62.314
0	55.9147	19.854	54.7936	55.8502	55.6643	73.42	78.6729	71.9886	70.4302	60.505	35.3822	84.9836	74.6499	75.3791	61.3739	65.3885	16.8952	71.4519	43.3305	44.6166	57.0821	39.7498	63.4118	52.078	71.0423	50.4529	47.1386	70.7413	76.9633	66.1299	21.2419	48.3741	59.0532	63.9547	66.9885	51.9097	62.0491	46.3497	38.0402	38.119	81.107	88.5477	41.2344	46.2364	61.0771	39.0152	63.7643	51.5472	76.044
0	69.1037	45.232	58.6856	97.0672	66.7723	53.042	122.862	74.9886	84.2952	69.965	74.5992	98.5236	58.1899	87.8921	68.1849	100.146	55.5982	100.75	64.6275	74.5626	74.4601	61.3978	52.4938	86.456	89.7453	76.6149	46.2196	117.849	72.6663	77.3189	66.8089	49.8871	94.1882	84.8737	71.5015	70.5047	79.8871	79.5117	82.8512	75.254	79.809	92.5477	70.4234	89.9664	91.3471	63.6912	104.332	81.4122	89.125
0	347.347	303.908	352.307	365.418	358.745	438.718	482.727	503.746	502.727	575.938	549.139	625.092	607.461	626.757	606.428	684.524	684.138	652.614	720.709	648.266	691.974	669.506	681.169	687.213	661.312	620.02	643.625	656.038	655.099	613.968	584.323	608.401	626.296	583.171	635.881	576.748	576.643	546.458	533.013	554.822	602.296	596.169	571.234	551.723	553.293	545.772	608.71	576.926	611.666
0	327.753	314.259	353.064	360.04	317.907	375.393	407.186	432.584	380.132	377.857	350.382	432.389	414.92	448.352	397.806	461.795	453.949	460.074	448.574	420.401	447.73	434.29	464.575	444.943	438.637	425.453	425.031	438.795	440.153	422.454	385.134	376.482	419.296	419.334	402.935	424.234	408.887	391.944	369.58	353.497	389.08	393.115	399.855	407.426	447.185	355.664	415.764	405.52	390.693
0	18.8067	-12.119	42.6306	30.8232	-5.36273	45.934	57.8889	70.5556	51.4032	35.235	9.24716	70.6856	27.9739	57.8111	25.6709	43.4155	6.3812	26.0199	-8.2105	28.1296	17.2711	2.8848	5.65577	40.321	42.4213	23.0739	14.4086	31.1463	41.6933	12.1569	19.5929	14.9691	34.4042	15.2257	33.0425	18.8827	37.3461	17.0787	18.3372	-3.09705	39.377	29.8447	6.01842	31.2094	23.9141	0.231159	43.8723	24.7102	33.287
0	23.4277	-6.46999	30.9556	46.3372	3.34027	57.772	63.5109	62.7456	28.2412	48.154	6.46316	65.6586	19.3259	48.2171	19.9139	50.9565	8.7602	25.6959	28.0325	20.5626	26.1091	14.2898	10.6018	35.7	43.3123	21.2909	14.7876	40.7413	28.0983	28.1569	13.3499	26.8331	19.7562	33.1167	21.7175	-0.928305	28.4271	25.7547	16.4182	14.768	35.485	43.4657	11.5314	17.2094	36.2931	-3.68784	41.3053	20.3042	32.666
0	55.1307	16.53	42.6586	33.1482	22.9613	50.691	90.4019	55.0156	52.1052	32.478	28.0582	65.2266	26.2989	50.7571	12.8329	48.0645	26.3272	37.7229	28.4385	15.9136	39.8921	26.7498	34.3038	44.673	43.5023	26.2099	6.35461	40.6333	54.9363	41.4539	1.24185	15.7791	33.9992	26.7387	36.2855	25.0717	42.9951	28.0517	7.66124	8.87595	42.323	34.4927	30.8014	39.9664	43.6981	-2.74184	61.9803	38.0612	42.611
0	41.8067	2.47601	58.2526	43.6882	33.4753	66.258	76.5919	91.0966	44.0782	66.911	27.4632	94.8216	48.4609	64.7841	50.4549	58.0105	26.8412	59.7229	33.9245	64.7786	70.8651	48.6958	47.8448	62.402	70.2853	53.6959	44.4896	44.3903	36.9633	44.2919	24.1879	38.3201	62.3772	45.5497	36.2045	30.5047	49.6431	54.3767	30.9322	45.93	40.62	61.9527	38.6124	41.5074	46.1851	35.3122	76.2243	54.6832	43.963
0	74.5637	15.151	69.9556	61.4722	30.4213	84.961	99.4559	78.0156	39.4842	57.694	31.8692	95.6316	50.7849	90.3521	34.6979	69.0105	33.4632	95.7499	51.6005	65.0486	74.0281	45.2358	45.0608	66.051	88.0423	54.6419	23.5976	52.6333	77.4233	46.6979	31.5389	53.0501	67.8912	62.1437	58.8535	42.9097	63.9951	53.0517	52.9052	41.687	63.809	42.9257	48.2074	61.8854	52.9951	62.0692	89.4943	62.0072	87.287
0	39.7257	-11.66	31.0636	40.0672	22.0973	48.096	59.6459	64.2316	62.2132	46.938	49.5992	69.8216	37.0549	60.5141	39.6709	40.2805	9.3812	61.3439	37.3845	45.9676	34.7301	36.2358	54.6288	46.997	53.5293	42.5609	22.0306	67.3363	65.6933	53.0219	14.8899	27.8871	51.3772	31.8737	51.0155	40.9367	37.8321	22.8897	45.3372	8.49695	73.025	45.1687	23.9374	42.2094	53.3201	-4.60684	57.6563	39.1152	34.801
0	281.888	257.746	288.956	303.715	288.934	312.366	289.24	294.8	287.241	312.019	290.247	322.362	325.272	342.46	316.049	346.822	317.138	347.182	348.736	300.185	364.73	331.074	340.061	344.267	371.502	375.237	326.463	352.876	337.098	295.752	291.134	277.725	329.432	322.55	298.151	280.505	309.508	309.836	277.499	297.551	345.269	313.034	298.747	319.155	294.239	296.799	333.088	322.331	286.314
0	35.2387	25.935	37.6856	57.4992	32.3673	78.258	62.7809	68.9616	47.8082	36.37	36.8962	76.9026	31.0279	69.4871	48.6979	64.7675	30.3272	51.7229	34.7355	44.6706	58.2981	45.6958	52.3578	66.862	71.5563	52.5339	12.9496	79.5253	66.9093	38.4809	16.4579	50.7251	52.8912	51.5767	46.8535	36.1257	44.4001	12.8087	30.7702	16.308	72.025	37.7637	27.3694	72.4804	30.5361	17.7722	61.7103	58.0342	66.233
0	51.4817	21.881	54.2526	68.2022	40.7183	77.204	88.1049	78.8266	53.8622	66.884	39.2472	103.065	59.0009	83.2171	46.9679	94.8485	56.7062	71.0199	63.5465	52.5896	64.0011	78.2088	74.7908	90.673	91.5023	60.8849	45.1386	106.228	95.1533	85.7519	40.1609	69.1851	65.3232	59.7387	60.8805	76.6397	100.941	60.9167	67.1482	49.416	100.35	38.0877	38.4504	56.2904	64.9141	55.7722	95.5753	44.6282	78.882
0	88.5637	11.827	62.1446	69.7692	62.0703	57.745	61.5649	89.7186	68.1322	42.181	63.2472	76.0916	30.8389	78.2711	38.9409	84.4695	42.8142	63.4249	37.5735	47.5626	68.0821	43.9658	50.4118	78.862	58.7183	47.2639	57.8146	69.3363	70.5313	71.7789	30.2149	51.5361	93.2152	36.2797	59.2585	64.8827	70.6971	43.1057	50.9052	34.687	72.485	62.6017	30.9644	59.2364	77.0231	53.5012	100.332	84.6012	69.882
0	214.482	156.962	222.415	226.418	214.853	237.61	261.781	272.286	254.781	280.127	281.247	360.795	337.65	339.973	332.833	391.389	348.598	383.344	375.141	428.212	394.622	380.696	387.034	375.97	387.015	324.804	344.95	372.011	369.423	374.049	322.052	347.239	348.026	341.171	317.205	330.45	334.13	326.971	325.716	302.011	338.809	334.115	283.801	314.128	326.023	290.285	354.656	334.358	353.99
0	719.888	728.746	785.523	777.067	745.367	751.069	775.943	793.043	795.295	852.505	830.68	924.281	869.109	925.703	903.212	958.605	906.841	912.317	898.979	969.266	936.73	948.993	906.44	939.727	1008.69	974.939	907.274	934.579	898.801	879.157	874.593	866.752	846.323	843.171	838.664	818.261	837.103	815.728	843.337	815.93	784.107	821.575	760.612	805.182	835.401	771.961	806.629	792.385	824.99
0	33.0497	-3.11899	46.9556	49.1752	31.0433	48.312	71.6729	54.2046	36.6732	45.1	25.6532	80.2266	11.8389	46.8651	27.9949	55.3345	5.3812	34.0469	15.7085	12.6706	29.3791	12.6418	34.0338	47.7	56.7453	28.8579	14.9496	60.7953	33.8553	32.0759	7.40385	35.4551	39.5132	14.3877	29.5285	18.6937	42.0761	30.5117	32.2292	21.308	60.215	28.7637	22.8014	38.3444	23.5901	17.1772	54.9263	27.0612	42.206
0	15.4817	-22.335	25.4416	52.2022	30.2323	66.015	65.3209	58.4206	39.8622	35.775	19.1932	65.9296	30.7579	64.0821	32.6439	50.9025	20.0842	40.9119	47.0325	24.7786	20.3791	26.0468	35.6018	47.348	77.9883	16.3719	15.1656	49.3363	47.5853	35.2379	32.9709	32.6711	36.9722	38.7927	30.4205	26.6127	50.8871	15.9707	41.9862	19.119	49.593	38.8987	21.5044	44.2904	44.1311	9.79916	39.5213	26.8722	55.233
0	17.7797	-0.253986	30.0096	47.7152	19.6103	48.664	73.0779	59.6646	57.6192	31.748	11.7342	60.7946	13.9739	39.0821	18.6169	25.0375	-8.0778	35.9389	-0.183499	25.0216	47.0821	-0.764204	8.95277	46.862	30.3663	37.8039	8.30061	48.3093	57.8823	25.3459	34.9979	29.3471	28.6482	14.1977	20.3665	8.01769	42.3191	20.4577	17.8512	-0.39505	31.485	28.1417	-4.14458	21.3994	40.2661	1.01516	53.7643	37.6282	45.395
0	60.5907	40.205	57.5496	74.8772	40.6913	76.015	99.8889	85.2586	43.5382	53.992	36.6532	78.4156	61.4879	67.1091	23.9139	60.0105	12.5982	54.5599	42.7085	55.1576	74.2981	27.6148	34.3038	83.754	66.6643	58.8039	51.1386	57.6333	52.7743	50.2919	20.7009	57.9421	61.5132	55.2257	26.1235	53.5587	52.5081	49.9437	43.8512	29.308	69.134	53.1687	19.0184	42.7234	63.5361	14.5282	84.7103	38.4932	50.152
0	32.2117	37.043	49.7666	70.1482	39.0703	76.204	95.8349	92.2856	54.7272	29.235	38.2472	97.5776	45.1629	85.2171	38.0219	74.3615	33.7872	55.2089	63.1945	52.7786	68.7301	56.6148	39.4118	58.997	73.0423	56.6689	48.1116	73.6603	62.5853	65.3459	22.5389	61.9961	37.1342	56.4687	63.1775	40.9907	59.6701	39.9977	40.3372	25.524	64.782	60.4657	44.1534	56.0744	69.1581	30.5282	87.9533	35.8722	48.422
0	68.9957	25.286	53.5766	73.7422	33.6103	74.61	67.0239	88.6376	51.6732	53.289	41.2202	72.7126	59.5959	79.6491	36.9949	75.3885	36.0842	59.1009	35.6005	46.5356	57.0551	26.8038	35.2768	40.835	65.7723	45.6959	40.7336	79.7143	72.4773	47.1569	13.3499	58.0231	40.1612	51.5767	54.1235	32.8827	51.7511	26.8357	47.2832	47.092	58.107	31.6017	41.5584	31.6154	67.1041	36.9882	81.3593	42.3582	44.936
0	239.104	216.232	237.55	219.742	207.934	224.934	244.484	268.935	239.727	219.721	232.22	279.74	251.839	300.487	249.022	279.66	258.787	281.29	291.114	290.428	287.325	244.696	280.494	288.51	359.366	308.291	239.788	287.714	292.99	306.184	259.863	244.644	260.459	257.415	276.664	253.91	269.724	243.89	294.175	252.254	309.053	275.412	277.207	281.669	294.752	277.339	282.494	253.683	304.639
0	45.1307	13.178	41.6036	56.3642	34.0163	58.339	90.5649	95.3936	40.5112	50.83	21.1932	84.6316	26.8119	65.1901	39.5899	73.4695	27.6252	62.7769	42.7085	28.8596	60.9741	46.9658	36.1148	58.618	93.4213	64.9659	46.3006	67.9033	54.9633	66.0489	34.9169	72.9691	51.8372	63.5497	42.0695	8.31469	59.8051	37.5657	39.4992	36.741	59.377	31.9257	38.3964	53.6694	74.9681	39.9882	77.5753	33.1692	42.233
0	42.8607	28.773	45.3336	65.0402	21.5833	81.799	106.267	107.016	93.3492	92.37	39.6802	106.146	49.1629	100.541	50.2659	76.2805	18.4902	91.0739	61.7355	55.1576	77.5951	46.4248	79.2498	76.105	102.312	78.0199	48.7336	82.8493	77.1533	65.2649	56.9709	59.4281	74.0802	82.3877	69.7985	42.3417	72.6431	70.8087	67.4182	60.092	76.188	63.6287	70.3154	89.0474	82.7251	36.3932	86.1703	91.4662	73.314
0	81.0497	31.557	100.037	100.04	48.8533	83.529	108.592	77.9616	46.9972	70.262	52.0312	90.0646	76.2449	95.3521	68.8059	67.3345	33.7332	93.7499	28.7085	72.7516	72.8651	61.8038	67.6558	94.591	89.6643	83.9929	57.9226	113.741	103.45	72.6709	55.4309	76.8061	61.7562	92.0087	71.5825	51.3417	87.9141	85.4037	68.4992	57.146	61.215	80.4387	68.6664	79.3994	89.8331	40.5282	132.17	91.0072	97.071
0	292.401	279.367	321.388	359.931	315.286	425.988	438.267	478.746	455.484	489.37	524.382	568.173	578.163	588.379	606.833	599.497	585.408	623.75	597.655	603.86	631.622	599.56	581.385	580.483	606.366	582.156	568.463	592.038	534.936	520.914	516.539	518.077	546.269	527.117	511.745	450.559	503.13	466.944	491.094	484.227	518.323	481.115	454.342	481.047	470.995	453.123	520.061	461.547	494.963
0	530.347	505.665	528.226	557.823	526.259	563.88	551.943	543.638	544.835	540.343	591.031	600.389	572.163	625.568	609.509	627.2	620.057	638.479	656.655	648.833	611.46	602.101	624.088	619.321	640.042	606.966	569.22	615.119	614.477	556.373	542.431	597.212	559.323	542.658	565.394	507.613	551.373	535.728	576.932	491.389	516.647	521.683	496.558	552.615	561.536	506.231	573.845	529.439	570.747
0	36.5907	16.449	45.5496	65.9042	23.2323	59.961	64.5109	54.6376	40.8082	60.775	32.9232	86.9296	30.9199	81.2171	33.0489	76.6055	12.9222	29.8039	42.1945	46.3736	56.9191	15.8308	35.9258	63.078	63.5833	46.5879	26.6796	56.6603	60.3153	21.1029	30.9709	40.8601	45.2152	67.5227	51.8805	42.6937	44.4541	21.6737	41.2562	7.17295	50.35	39.5747	31.4234	43.6154	56.5091	1.55516	62.7373	29.6012	45.206
0	42.1037	-12.2	24.7396	30.0402	8.47527	55.637	61.4559	65.5836	28.1862	29.667	28.2742	52.4426	23.6769	29.0541	32.6709	38.6595	0.868205	24.8849	16.0865	40.5896	28.1631	10.2628	17.3038	35.456	49.5293	30.0199	-1.83439	26.7143	26.6123	20.1839	-5.43415	23.7251	54.0262	29.0897	15.0695	4.20669	40.2111	20.7817	26.4992	2.11895	28.809	7.4387	20.6664	24.7234	19.0771	-10.1468	46.5753	18.0882	42.098
0	40.9417	21.07	75.1716	77.3642	46.9343	81.258	89.9159	94.0696	68.1322	44.911	62.6262	68.6046	46.3529	63.8921	31.3199	67.9565	35.9222	54.5869	31.8165	64.6436	43.1631	39.4248	65.2228	70.348	89.4213	67.7499	40.3546	66.8493	51.3693	60.2109	38.9169	45.8871	57.1342	60.0897	56.0695	60.0717	74.4541	37.5387	50.3102	48.308	50.404	48.6557	38.3154	75.4264	18.2391	29.5012	79.8183	50.8722	57.855
0	65.0497	38.178	73.4956	79.5802	56.2863	70.61	103.835	112.665	73.8622	68.721	59.8422	89.4696	24.7579	89.6491	45.6979	84.0105	46.2462	63.5869	45.0325	71.7786	85.2981	59.9658	58.6018	70.618	94.8533	54.9929	60.5166	80.4983	74.7743	49.1299	59.5119	65.3741	77.8102	70.2257	43.9615	59.8287	98.1301	46.6197	78.3372	40.957	77.89	53.8717	55.8284	64.6694	102.752	32.5552	90.4133	75.1422	94.693
0	49.2387	14.746	67.4686	63.6072	48.6373	101.123	71.6729	82.4206	74.2952	72.532	40.4912	90.3076	49.4879	83.1901	38.1029	113.66	46.8682	67.2629	35.2765	55.6976	61.6761	59.6148	35.3578	69.132	57.9613	71.1549	38.9496	78.6873	65.0173	79.1029	29.7819	85.9961	54.8372	75.6307	60.7985	52.5587	75.8871	49.7277	72.2292	19.011	78.377	59.1687	47.9914	54.7504	57.4821	23.0152	82.6563	68.7102	56.125
0	70.4817	43.259	59.9016	101.418	40.1243	94.177	89.5379	117.232	87.2952	46.802	60.3822	93.8756	71.5689	92.1901	39.4819	89.6595	51.4632	65.9389	35.6815	78.2386	57.1901	53.9118	66.6558	85.24	82.9073	77.9929	55.3276	70.6873	86.2073	88.9679	36.2689	62.0771	70.0532	82.6307	61.6365	52.2067	76.7511	69.0247	61.2562	39.849	96.566	63.4117	34.3424	56.5884	86.1041	27.3932	116.17	69.7912	98.693
0	346.969	338.016	323.064	425.58	358.61	387.339	373.781	389.421	332.538	334.397	356.815	383.578	373.407	429.649	396.941	480.443	402.517	442.317	459.898	447.158	431.541	444.398	439.223	435.159	465.231	459.128	442.22	439.444	451.774	440.076	384.512	448.293	431.459	407.415	417.07	404.883	430.805	411.647	398.634	376.092	415.323	428.196	439.288	427.372	435.941	431.447	462.845	457.196	478.368
0	57.4277	41.584	90.3606	62.6072	51.1783	77.15	73.5379	92.2046	79.0512	57.64	39.4912	70.5776	39.5959	72.4601	44.3199	88.7675	40.8682	45.2089	56.2215	57.5626	47.1631	56.9928	47.6288	70.375	67.3663	68.7229	28.5976	57.1733	72.0443	64.2919	29.3499	54.2661	61.5132	50.9547	50.9885	48.7207	60.1031	63.2957	69.9322	50.281	77.674	69.1417	45.2884	52.8854	51.1851	31.2042	104.71	71.8452	55.476
0	65.2387	16.692	50.5766	60.5802	48.7723	50.718	85.6189	94.0966	62.2412	69.965	22.2472	84.2536	57.0009	81.8921	37.2659	84.4965	26.6522	65.6409	66.7895	69.5356	76.2441	72.8308	58.0338	94.51	91.8263	60.4799	66.5436	86.6873	62.4503	69.3459	48.5659	98.6171	67.3232	61.4687	69.3125	58.0717	79.3461	40.5387	54.0132	40.146	52.269	44.9527	27.4234	57.8854	72.2661	41.8262	83.3053	48.7912	75.747
0	60.8337	31.124	48.4146	81.8772	61.8803	67.312	107.078	111.935	83.2412	89.046	46.3822	106.632	98.4069	118.271	77.9679	83.5775	64.4902	84.9929	91.4925	84.6436	82.7841	54.7768	76.7098	112.537	102.448	109.507	77.4626	110.038	125.612	94.2379	60.3499	82.5901	98.8102	81.1707	101.989	74.0987	98.4271	92.3497	95.0402	71.119	95.728	79.4117	53.8284	77.3724	83.6981	51.5012	91.0613	84.6562	88.341
0	244.455	216.53	245.686	306.094	281.691	344.583	316.375	357.178	347.024	366.613	360.463	404.876	421.785	439	466.914	460.2	426.273	443.506	451.736	419.806	483.622	449.344	447.548	466.294	489.231	429.21	413.761	476.146	490.126	446.211	385.998	399.023	434.053	408.361	422.502	405.018	406.184	394.323	392.094	358.335	413.89	375.115	376.91	384.534	399.752	373.447	394.683	368.277	381.476
0	968.537	979.638	1005.09	975.31	1017.26	959.312	986.375	1023.23	970.7	978.451	983.815	1022.04	1091.87	1074.62	1059.56	1199.06	1107.71	1161.67	1148.28	1136.21	1172.08	1152.91	1156.17	1132.46	1136.15	1119.51	1087.06	1100.12	1084.15	1081.99	1022.92	1061.67	1036	1047.98	1045.56	1000.75	1056.48	1048.43	1040.12	1025.52	1061.4	1061.66	1010.07	1039.75	1039.24	1008.42	1068.2	1036.12	1062.07
0	9.88771	-14.092	6.6856	30.1212	2.85327	34.61	44.2669	47.2586	23.0512	6.12698	-1.42784	58.6046	6.78489	28.8111	2.77889	38.1725	19.1922	10.1549	8.9245	12.2656	6.70308	7.1008	14.1418	27.456	30.8263	11.9119	16.4356	32.2013	26.8823	13.7789	0.808853	16.2661	23.8912	13.4417	9.36653	-0.820305	21.1031	11.4307	5.31024	-10.367	16.62	4.7367	-6.60358	15.4264	13.8871	-10.9578	45.3863	15.3582	33.503
0	35.4277	14.611	38.7936	54.2562	13.2863	49.853	60.3479	57.4476	46.0512	34.559	18.8962	70.0646	51.3529	40.3791	27.9409	52.6595	33.3542	32.9389	8.8975	31.6976	23.8651	29.4788	7.60177	38.646	64.9343	29.5609	39.4356	54.7413	32.1803	48.3729	0.727853	27.5901	38.9182	17.8737	37.9885	20.2607	41.3461	35.8357	23.3102	5.63295	27.836	35.3307	-10.8196	20.5614	30.9411	9.74516	46.7103	35.2502	38.801
0	46.3467	-9.03799	45.2796	42.4992	5.66427	54.88	60.6999	58.1776	54.1322	31.37	36.5722	69.4966	16.8119	53.6221	11.2929	45.8755	8.2732	26.1279	30.8705	26.5356	47.1901	19.9388	13.9258	39.727	45.4753	14.9659	3.97661	44.4983	53.3963	33.7249	9.64685	37.0231	41.2692	39.5227	53.6635	18.2337	46.5081	10.4037	27.5802	6.79495	40.89	26.6827	37.5854	41.6154	36.8061	25.9882	73.2783	40.2232	31.449
0	40.7527	15.773	59.2256	85.4992	30.6373	74.61	81.7539	108.205	74.5922	68.262	67.6802	96.3346	44.3259	66.1091	62.2929	80.4695	54.9492	67.6409	44.2495	72.8326	80.8921	61.2358	50.7098	76.051	91.5833	57.9929	34.9226	59.9303	81.4773	46.3999	36.9979	56.7251	71.3772	74.6307	53.5015	64.1797	59.1031	50.3227	65.9862	28.714	79.08	33.7907	50.7204	66.8044	72.3471	17.5012	100.278	76.7642	75.206
0	40.3197	27.449	60.9286	68.4182	22.9613	60.637	79.5919	71.2856	65.2412	39.884	32.7612	63.9836	47.0549	72.7031	47.6439	82.9025	39.6792	46.9929	32.0325	50.9676	51.8651	63.2898	39.0608	78.132	62.6103	49.3179	25.3546	70.9843	78.1803	26.8599	23.5929	53.7251	50.2692	44.6847	66.2585	43.7747	57.1571	29.6197	26.3642	24.876	74.728	38.5477	34.6394	50.6694	59.2661	14.4202	73.9533	54.1692	62.341
0	25.1577	13.07	50.3876	87.8502	36.4753	72.204	72.2669	86.3126	52.0782	54.802	31.6262	68.6046	52.2169	64.5141	34.0219	66.2535	52.8142	54.6689	33.7355	38.1846	56.3521	21.5608	39.3578	46.97	67.3123	58.1009	36.8146	82.4443	61.4503	48.8599	33.8089	34.9421	74.9722	46.6577	43.3125	53.9367	55.7511	47.2407	52.4722	29.903	70.323	43.1687	57.4774	22.8314	31.9141	16.9072	85.8453	45.8452	75.179
0	716.753	683.151	780.091	785.04	815.799	833.583	841.457	844.746	798.511	778.613	743.734	758.092	755.136	774.649	745.671	804.065	774.354	745.777	782.195	779.293	769.757	753.534	777.629	829.213	814.475	795.804	806.409	804.984	790.99	779.536	754.755	794.942	800.486	782.199	761.772	748.018	739.049	769.052	734.148	738.2	794.998	775.791	730.693	755.939	762.617	715.988	796.683	731.25	791.287
0	84.4277	35.827	82.0096	73.0942	65.9613	110.231	112.916	105.043	63.9432	76.992	64.8962	109.173	72.5419	88.3791	63.0489	89.2805	70.0302	77.5869	53.5465	49.0486	52.9191	71.1278	70.9798	71.294	68.5023	65.7229	64.4356	72.1193	83.1533	52.0489	25.8899	69.6441	94.0532	66.0087	56.0425	58.3147	59.0761	40.2957	50.8782	52.984	72.782	54.1957	35.9644	60.4804	72.8061	37.9072	76.8993	67.6012	67.666
0	99.5097	52.53	128.767	125.175	77.0703	141.61	145.186	134.502	142.943	124.64	115.626	142.065	108.893	124.568	102.59	142.687	98.2192	112.966	103.682	115.266	130.541	115.885	137.277	125.267	153.015	108.02	122.977	134.957	129.558	95.0489	89.9979	123.915	112.972	145.009	125.259	116.099	135.319	131.133	116.959	96.822	138.89	88.3037	107.342	93.3724	120.698	100.583	137.494	125.358	150.422
0	83.9957	48.07	91.8206	118.959	73.4753	113.718	119.456	127.611	113.619	109.019	88.3822	126.957	80.3259	133.163	92.7519	108.633	64.2462	103.641	108.033	119.725	103.163	73.7768	94.9258	123.564	116.123	109.372	93.9766	109.579	106.234	108.319	78.8359	115.158	107.999	93.4147	114.421	91.8017	100.832	77.8627	121.905	90.551	116.728	108.845	76.7474	117.182	91.3471	83.6912	163.764	105.71	125.963
0	421.239	394.016	498.334	557.229	525.772	557.042	570.916	559.962	532.754	539.911	532.518	589.903	582.434	624.055	574.779	645.633	626.436	648.047	643.574	689.833	671.622	702.425	690.953	676.97	720.988	688.777	649.68	675.228	668.423	670.833	652.458	636.617	657.377	601.225	645.34	593.937	595.805	556.836	575.445	555.497	605.026	573.764	555.612	550.263	580.671	535.474	594.845	567.493	605.936
0	1166.64	1121.99	1248.06	1335.34	1369.07	1444.69	1403.27	1412.88	1362.62	1331.94	1280.3	1354.74	1291.92	1269.51	1275.35	1310.42	1213.54	1262.13	1221.74	1263.97	1259	1220.32	1207.38	1213.67	1252.77	1153.8	1127.95	1157.36	1137.86	1117.37	1084.24	1109	1096.86	1063.2	1061.04	1057.13	1048.45	1057.92	1006.91	953.876	1053.65	960.872	1020.15	988.128	969.374	938.366	1011.63	1015.52	991.125
0	24.8367	4.67601	45.2586	59.0362	12.6163	55.47	51.4469	68.0246	33.5222	55.975	7.75016	67.4396	23.4129	38.8411	20.2389	61.7275	21.5772	35.0869	26.6905	21.0986	25.0471	28.0468	19.5438	32.882	38.4983	37.6239	14.9066	41.2103	31.1803	50.8439	5.70685	25.1961	27.1232	6.68872	31.5855	13.0317	44.8691	19.2367	15.4482	23.483	45.766	20.4887	23.0784	38.5174	52.8951	12.2742	35.4063	21.0512	30.534
0	47.5907	5.36701	37.1446	60.4182	19.7993	46.691	61.7539	85.2316	37.8082	33.721	29.7882	78.7126	32.0009	44.4331	35.4279	56.2265	41.2192	56.4789	33.3035	43.0756	40.4331	19.4518	38.1148	63.105	61.0153	46.0199	20.6526	47.6603	42.4503	50.9139	34.2419	45.2391	32.5132	43.5497	48.5555	19.9097	39.5081	34.2137	26.5532	17.524	33.269	17.7907	9.39642	25.4534	30.9681	-11.3898	77.3863	20.0882	39.206
0	17.7257	2.25901	27.2796	51.1752	19.6643	60.393	58.9969	46.8536	48.2412	40.884	27.2742	69.8216	25.1629	43.8111	17.5359	41.1995	15.2462	32.6689	21.2215	16.1576	48.0821	23.9658	24.9258	49.348	46.9613	26.2909	2.97661	38.7953	32.3963	37.5629	3.24185	19.4281	40.9452	20.1437	16.2855	-2.95531	31.6431	25.1057	35.8242	-0.93505	28.08	33.4387	19.8284	26.8854	27.2391	-4.93084	58.9533	24.1422	32.179
0	55.3467	50.638	94.5226	95.6342	47.7723	82.61	84.0779	85.9886	53.8082	81.667	53.2202	72.5506	51.9739	83.4331	43.4549	78.4965	63.5982	95.9929	67.3575	82.1576	66.8111	89.0738	79.3038	65.591	108.556	49.7499	56.3276	80.6873	74.1803	55.3189	38.5119	50.1851	65.9722	69.6847	94.9615	77.4777	103.968	79.7817	57.0942	42.849	88.215	55.4657	64.3424	77.0204	60.7791	44.5552	112.17	83.7102	68.747
0	68.2387	-0.550986	67.0096	61.5532	38.1783	79.015	89.8889	99.1506	78.2132	68.694	57.1392	111.984	20.4609	70.8111	32.2119	85.4695	46.7602	50.9119	30.2765	63.0486	73.2711	57.2358	68.4668	57.889	89.1503	50.1279	51.6256	60.3363	45.7743	54.3459	27.2689	48.6171	63.8912	45.3877	56.3125	50.7477	49.2921	58.9707	63.2292	34.768	65.539	32.7637	37.1534	49.5884	57.7251	26.8532	74.9803	42.0342	45.125
0	46.7527	31.205	58.1176	92.2022	29.2593	88.231	80.9159	73.4476	72.0242	59.721	21.7882	115.957	36.8119	67.7571	39.7249	70.5235	51.7062	67.1549	63.8165	41.2116	50.2441	38.6688	60.3578	70.186	69.4483	47.4799	47.6526	69.4713	43.8553	63.2379	32.8089	64.5361	67.7832	66.8737	46.0965	38.6937	49.4271	30.7007	58.2022	19.092	53.458	43.2497	32.2344	42.9394	41.8871	28.5832	103.737	63.5202	65.098
0	533.455	496.449	522.523	560.31	507.151	552.393	576.889	567.151	515.484	511.803	525.112	552.686	493.515	558.244	516.347	566.092	549.922	595.75	529.817	579.482	603.487	622.101	627.548	635.186	652.691	630.21	596.842	636.849	612.125	582.022	543.106	560.374	553.026	570.144	552.691	526.586	558.589	525.917	507.391	526.443	555.728	526.926	495.666	521.345	524.644	493.637	583.359	529.358	568.206
0	28.2927	11.773	40.4416	63.5262	35.9343	87.015	82.2129	83.8266	54.5382	55.505	41.5722	83.4966	36.6229	73.0541	33.6439	52.0375	35.0842	52.9659	34.6275	34.0756	65.2171	39.6148	44.2228	66.429	66.9613	55.0199	10.9226	50.3633	63.7473	47.5899	11.4039	20.4551	52.4592	49.1437	30.7985	15.0717	45.5351	22.9437	32.7972	22.714	48.35	33.6557	35.8284	55.3994	47.9951	3.98816	66.9263	32.2772	39.909
0	92.8337	52.908	79.9826	108.175	107.502	116.501	119.213	133.962	111.673	87.397	61.4912	154.281	102.217	117.865	96.8329	112.227	67.3272	88.3439	84.3575	132.779	85.6491	93.8308	95.2498	115.402	122.448	112.372	82.7336	110.93	106.207	107.779	75.5929	112.779	99.2962	96.6037	72.7985	87.9907	134.076	99.0517	102.824	63.011	80.134	73.0877	70.9914	88.3724	103.374	72.2852	127.764	101.304	101.395
0	83.6447	86.53	116.577	118.094	81.9613	113.366	153.024	133.584	97.2132	110.235	86.0312	141.984	101.001	106.514	68.6169	120.281	72.7602	114.317	73.7355	101.158	112.541	109.858	100.304	132.483	136.339	108.318	94.6796	99.6333	95.1533	122.346	97.1339	100.752	113.486	90.7117	108.07	82.1527	127.643	93.5927	107.851	80.795	117.323	116.358	108.612	111.426	127.374	55.5832	128.872	99.4122	124.152
0	484.564	439.367	499.118	543.634	505.07	529.502	536.781	534.043	504.781	489.802	487.815	551.659	535.218	586.676	547.725	618.497	575.76	620.912	676.736	681.428	690.541	681.479	738.331	741.105	743.988	697.858	701.328	702.417	675.288	698.184	645.323	672.888	684.594	648.117	625.016	611.586	592.535	569.025	574.121	584.362	564.566	559.899	549.504	577.534	572.617	518.799	580.332	570.547	554.098
0	684.428	696.611	773.334	782.229	734.015	786.123	742.267	746.989	734.916	730.1	693.031	761.822	724.353	754.055	731.239	785.389	761.354	816.777	823.682	828.671	835.757	775.236	780.845	808.781	825.664	813.156	772.49	766.984	791.909	778.86	738.431	715.05	748.621	712.55	699.313	697.802	690.022	680.971	681.04	607.687	700.215	629.872	654.072	656.507	678.158	636.907	657.494	646.791	638.828
0	40.5637	-10.903	25.5496	27.2562	20.9343	44.204	63.7269	62.3396	34.9702	31.451	9.00416	53.0106	36.2449	61.6221	27.9679	32.4425	10.2192	49.2629	8.2495	22.5086	24.9191	16.4788	19.5748	25.267	39.1233	20.8579	13.6796	35.4443	34.2343	33.9949	-11.7581	16.7791	23.6482	15.7387	37.7715	14.7747	39.4541	20.0517	20.4992	12.687	39.377	22.8717	4.96442	25.1554	30.9411	-1.01184	58.3053	9.41219	31.747
0	30.4547	8.77301	27.9016	59.6342	14.7723	56.096	61.1859	75.0696	61.8352	35.965	26.5452	68.7126	34.4069	55.1091	7.72489	53.1995	29.0302	31.5869	22.4115	23.2926	13.9471	23.3168	43.6558	47.564	62.0963	26.2369	26.8686	26.6873	38.3423	27.6979	23.4579	30.8331	40.0532	27.6037	28.5825	12.3957	36.9411	18.6737	39.1482	12.687	61.863	55.4657	26.2074	41.8044	42.0501	7.06916	43.7373	43.0342	37.584
0	40.4547	19.557	29.9286	76.0942	39.3673	63.583	76.9699	74.9886	31.1592	46.262	33.3282	74.6856	50.6499	62.1631	26.7249	74.4695	29.1112	56.9119	29.9245	45.9676	48.4601	18.9658	39.6558	48.186	64.1773	49.4529	32.2736	62.1193	39.6123	59.8869	-7.56915	49.2391	44.4322	50.7387	54.6635	27.8017	53.1571	34.6197	53.4722	36.119	58.188	39.2227	28.1804	53.3994	45.0501	2.55516	70.1973	31.6282	51.476
0	25.9147	2.80001	25.5766	52.2022	17.1513	64.934	82.1859	62.7996	70.7272	43.667	31.5992	74.9026	43.4339	67.4601	35.1029	81.1455	31.6792	35.5869	41.6005	39.0486	37.9471	23.1008	18.7908	57.159	50.8533	24.2099	37.2736	39.0653	46.1263	36.4539	20.6739	23.9151	39.0802	63.0897	48.2585	29.1797	45.7241	26.6467	30.3642	29.092	35.782	43.5477	27.4234	31.7504	37.9411	14.8532	54.3593	36.4122	24.449
0	45.1037	37.935	77.9016	58.1482	43.9073	81.745	74.0509	77.1236	57.9162	46.235	45.6802	104.578	46.4339	42.5681	43.6709	51.7405	38.0032	45.9659	39.5465	35.4006	57.7031	46.8848	58.6018	58.862	59.1773	42.5069	34.0846	58.4713	64.5583	35.6709	35.9439	49.9151	48.2422	41.2527	35.7985	30.8557	35.4541	43.5387	40.5532	23.66	64.08	47.2227	46.8284	39.2634	43.3471	44.7722	53.7373	49.1962	36.422
0	64.4817	23.07	75.1446	51.5262	63.4213	74.88	84.4019	89.9346	68.7542	78.208	52.3552	106.362	50.2719	73.8381	37.8869	41.3885	43.3272	48.0199	68.4385	42.6436	60.9191	53.8578	46.0068	69.348	80.0153	51.6689	40.7066	72.0383	65.1533	74.2379	28.2419	53.6441	42.1072	55.1707	62.0425	16.6667	42.2921	28.8087	41.4992	24.687	63.539	43.0877	6.88242	33.5884	51.2391	23.0422	58.0613	56.2502	64.855
0	418.915	446.746	455.091	549.607	485.07	520.718	543.781	539.286	520.646	478.775	458.355	507.497	502.731	532.568	479.698	547.93	519.084	522.317	497.736	546.644	532.811	537.993	520.277	578.105	576.772	548.237	563.436	588.687	524.774	549.536	546.188	540.212	536.756	552.117	545.854	493.586	518.454	474.701	494.445	484.687	504.323	471.223	473.072	478.858	490.59	503.745	536.737	512.223	500.639
0	46.9417	24.422	54.9286	80.6882	53.9343	62.339	97.3209	87.9616	56.6462	53.884	58.0852	94.4966	47.9739	58.3791	33.3469	70.0105	40.9762	58.0199	52.1945	43.9406	34.6761	46.4248	45.7908	70.213	71.5023	53.5879	44.8146	43.6603	80.2613	55.4539	18.9979	42.7791	51.0532	45.9277	40.9345	18.1257	51.9141	20.9167	34.3102	22.551	69.404	47.7907	44.7474	46.1284	61.3201	33.9072	90.2243	40.0072	50.314
0	87.0767	61.962	82.5496	76.5262	71.1243	124.447	128.7	124.665	118.97	85.424	72.4362	147.524	85.9739	132.433	76.2929	104.119	94.8952	103.209	93.0055	83.8056	78.3521	61.1008	95.3848	112.997	116.61	93.5879	83.5976	87.1193	89.1803	86.1569	81.0519	75.4011	79.1342	82.5227	89.8805	86.7747	91.6971	88.7277	83.0402	77.146	108.863	92.1687	100.153	86.9664	104.32	64.2582	90.6293	81.7642	101.395
0	110.401	65.908	108.821	113.904	90.8803	123.177	132.511	156.665	109.43	98.397	78.4912	126.497	81.9469	106.541	79.1029	106.416	82.0842	83.0469	110.385	106.428	121.433	89.3978	79.3038	100.186	139.88	110.534	70.3276	108.363	122.396	125.481	82.5929	114.779	101.459	99.4417	87.4205	98.8827	120.346	96.7007	118.661	72.687	122.242	92.9797	73.4234	145.642	98.4551	87.5012	154.791	92.0882	109.071
0	668.212	571.8	697.334	681.391	617.015	663.474	627.159	673.097	622.051	617.289	588.22	653.416	628.19	640.865	663.158	711.822	680.219	762.398	763.277	817.671	845.595	857.344	852.466	883.402	926.529	908.101	913.68	880.39	867.261	875.968	791.106	794.32	778.864	793.415	771.691	723.856	734.319	674.62	656.337	686.714	706.458	673.412	658.801	679.453	677.266	645.474	708.629	702.98	655.233
0	834.32	817.773	849.686	870.769	796.664	795.718	790.916	733.259	743.051	707.721	703.734	785.605	728.001	773.541	762.266	815.038	785.76	866.506	832.466	887.914	913.082	882.479	934.466	942.105	936.529	923.453	884.544	935.849	913.936	897.968	790.404	850.158	823.783	801.361	762.232	753.423	737.859	731.998	683.986	675.876	710.052	711.007	696.369	687.723	713.509	678.61	726.251	782.655	780.828
0	30.4277	-2.17299	48.8746	45.8502	19.2323	48.042	68.8619	50.5016	36.5112	22.478	16.5182	69.6856	27.2989	52.1091	8.48189	60.3075	10.1922	30.5059	19.1675	28.7786	19.6491	28.1818	22.7908	54.051	48.3663	50.2369	19.6526	54.3093	43.6393	26.0219	5.16085	50.2391	30.2692	33.0627	25.7445	21.3147	35.6701	9.45773	14.7432	4.57795	38.944	16.4657	27.3424	37.6154	48.2661	-7.74184	60.4673	22.4662	32.936
0	26.2387	-4.22699	43.4146	72.6612	13.0163	65.772	76.4019	70.5016	75.8082	35.127	13.0582	91.9026	32.5689	67.1631	34.2659	43.4695	25.2462	49.2629	28.0055	36.0756	31.9741	29.4788	23.2768	49.105	59.7453	22.9929	16.5706	54.3633	44.2343	41.8329	25.2689	65.7791	48.6212	46.8467	23.6365	31.6127	44.0761	24.6197	54.8782	31.173	51.674	24.6287	35.1264	24.2634	54.8871	3.15016	74.2513	38.6012	58.125
0	8.83371	-24.903	13.1176	44.0132	12.2863	51.474	51.1589	56.1776	38.5382	21.613	8.40916	67.2266	22.0279	31.4061	5.04889	38.7945	-10.8348	49.0469	12.0055	16.6976	30.9191	5.6418	0.925767	36.943	55.3123	13.6959	3.13861	43.2823	24.2613	-1.05914	0.943853	20.4281	6.26923	19.4957	15.9345	6.34169	15.2651	3.05173	22.1482	-4.80005	32.755	20.9527	11.6124	7.99343	35.9951	-3.33584	41.4673	15.4392	24.855
0	41.5637	-0.415986	37.7126	44.1482	24.4753	55.096	79.1859	49.5556	26.5112	18.451	1.57216	67.0916	11.0549	52.7031	28.5359	28.2265	16.9762	30.6689	18.6815	22.7246	28.2171	-11.2232	13.3578	33.781	53.9883	15.2639	6.62561	37.9573	61.6663	38.2379	-4.24515	31.2661	26.0802	8.60372	16.8535	9.12569	24.9681	14.8357	12.1482	12.389	51.242	15.7637	11.6664	15.4534	16.6171	-13.1468	49.8993	14.5742	20.368
0	69.4547	35.286	66.4956	86.7422	22.1783	80.745	89.4839	89.1506	59.1592	60.83	34.0042	70.9026	64.0549	84.1091	43.5359	53.0375	31.1922	78.7229	54.3845	49.7246	73.0281	52.3978	53.9798	63.537	68.4753	74.9929	39.2196	89.6063	70.5313	46.7519	19.7819	47.8331	72.4322	55.7657	48.8535	28.2877	51.1571	35.5927	53.7162	43.254	66.836	58.3037	33.6124	42.9394	42.3201	18.9072	58.6293	62.6012	60.611
0	62.0227	28.881	46.8206	71.6072	43.5833	78.15	87.5649	94.9886	48.8352	54.289	47.9502	91.7396	43.2719	54.0001	49.8599	62.6325	57.9222	52.1009	71.1405	45.6436	63.0281	59.9928	48.8718	49.7	71.4213	51.5879	47.8956	52.4443	49.9903	45.9139	32.8899	44.4281	55.2152	46.3337	40.9075	19.0717	47.5891	33.1327	59.9862	23.957	53.701	31.8447	27.8554	49.3994	40.4011	18.2312	50.1153	25.5742	46.206
0	429.401	377.854	486.037	529.986	444.88	480.069	519.565	497.746	508.511	467.208	435.085	462.497	443.812	525	432.806	471.119	470.949	477.696	467.547	453.185	482.217	454.236	452.439	510.862	496.231	462.588	474.247	470.092	472.504	493.806	462.296	466.806	457.242	475.496	463.178	432.126	455.346	437.323	428.121	375.011	406.728	419.953	384.693	405.399	401.347	388.204	457.899	411.737	409.368
0	73.2927	37.692	70.5766	77.3372	41.6643	110.772	102.024	103.178	76.7002	89.073	51.1122	105.713	41.1359	69.4061	57.0759	78.6595	52.5982	40.1549	32.2215	79.2116	68.6491	35.6958	58.7908	64.591	57.6373	51.6149	39.8956	83.3633	63.9903	63.3459	48.4579	57.2661	62.4862	60.5767	84.5285	34.9907	66.0221	41.2407	48.6342	25.524	76.809	47.5477	57.9644	48.9664	52.8601	26.4742	83.0883	54.4122	46.774
0	66.3737	52.935	76.0636	104.121	86.4483	111.637	106.294	105.124	96.4842	115.397	78.1392	107.876	96.4069	111.865	79.3739	111.497	57.8412	128.641	58.4655	88.2116	73.8921	83.6958	94.6558	105.997	136.853	93.8849	70.8416	109.417	102.342	89.0489	96.8629	75.1581	90.3772	79.2527	85.8805	91.5317	90.2381	68.5927	70.8782	52.903	80.809	72.1147	68.5584	77.4804	80.0771	72.2042	118.872	61.7372	97.449
0	100.807	72.07	116.523	118.959	71.9613	106.961	135.835	167.205	120.727	111.235	115.031	143.822	105.677	117.406	89.9949	111.497	80.1112	126.29	112.871	141.374	111.298	104.209	108.169	101.402	125.664	103.48	80.7606	111.66	92.3423	131.535	101.836	101.32	124.891	108.604	78.7715	101.64	107.535	84.0247	92.1482	73.47	119.728	101.764	112.693	88.1284	122.779	65.7992	139.737	88.8992	112.584
0	362.212	314.989	406.253	433.58	413.151	438.61	454.484	493.827	487.565	447.911	451.463	524.281	454.596	499.244	499.32	539.308	500.706	559.668	549.682	560.644	620.082	566.263	588.44	599.429	624.475	612.561	549.274	603.768	575.044	590.454	515.593	569.752	521.621	521.847	515.583	515.18	505.535	463.782	482.013	428.092	498.025	462.683	434.72	467.642	479.968	426.339	487.278	416.818	467.071
0	692.699	692.584	680.74	811.769	760.772	814.583	758.943	784.097	769.808	721.424	719.572	754.822	702.407	758.244	716.509	764.416	747.544	747.966	733.709	799.536	790.109	734.452	792.277	804.321	786.772	812.993	747.112	772.119	767.18	722.13	727.215	721.833	717.026	727.793	655.745	662.856	700.833	625.917	667.716	633.065	640.674	638.818	583.396	650.885	650.266	598.826	655.575	607.683	625.828
0	21.2657	12.097	55.1176	31.0672	8.04327	66.069	45.3479	41.5836	48.4572	23.289	23.1932	75.3346	40.9199	41.8381	22.6439	59.2535	4.7602	33.3439	6.7085	28.4546	42.5141	19.2358	22.2228	37.51	56.8803	8.4529	15.3816	44.1193	37.7743	40.5899	18.6739	29.5091	20.2152	23.1167	19.2045	4.72069	20.6971	2.56573	27.7162	0.95695	41.836	29.1417	17.1264	28.1824	34.3471	6.09616	60.0883	22.8992	25.287
0	34.8877	30.34	48.0096	66.9862	39.6373	63.339	64.6729	78.5836	47.7542	50.478	45.1392	87.2266	46.0549	66.1901	36.6709	47.9565	27.4632	36.6959	29.3305	49.4546	32.9471	27.1548	27.0608	79.348	64.8803	32.5339	26.7606	34.7683	46.0713	41.4809	26.7279	31.5361	63.0262	33.0897	34.0965	27.5047	51.4541	27.5117	44.7432	33.497	52.809	37.4117	62.3424	31.2364	35.2121	16.6102	58.1423	37.5202	64.395
0	46.8337	26.286	37.7396	48.7692	30.5563	64.934	91.5379	71.2856	57.5922	50.37	18.7342	72.6856	23.0279	78.4331	18.1569	57.7945	31.8682	53.8309	23.9245	41.5896	24.9471	43.2358	26.4388	72.754	49.6913	51.1829	30.9496	45.6063	49.5313	30.3729	6.88985	25.0501	42.7022	30.0627	29.3395	19.0717	44.9681	29.6467	26.0672	36.714	46.431	39.4657	21.2344	44.6424	43.5091	26.4472	47.4673	51.4932	32.206
0	39.3737	-6.92999	39.0096	54.6342	19.2593	58.231	70.7539	56.8266	54.4572	34.667	21.6802	64.1186	35.3529	52.3251	23.4819	65.5235	31.1112	28.9389	11.5195	29.5896	42.2171	21.1008	37.4388	51.024	70.9883	48.4259	30.4626	58.7413	45.2343	40.2379	21.9169	25.5901	43.7562	32.2527	52.6635	19.2067	50.1571	15.5657	24.9322	25.687	44.134	34.7637	19.6934	41.8044	34.0231	-3.06584	59.5213	30.0342	44.179
0	44.2117	20.827	59.4686	84.1482	27.6643	74.637	85.6729	73.7996	62.1052	44.532	43.3282	93.1726	43.1359	59.0271	45.1849	70.0375	49.1112	66.9389	56.8165	53.3466	43.3521	33.6148	49.8178	71.889	59.5833	51.3719	43.9496	68.2553	57.2613	64.3189	8.21485	53.5631	58.3772	50.8737	43.4475	29.5047	44.6431	47.7547	56.6612	27.119	55.701	33.9527	47.5044	67.4534	43.1581	13.8532	65.0343	53.2232	41.963
0	42.9957	37.881	75.2796	56.5532	35.8803	103.853	90.9699	87.0426	57.2682	39.775	38.1122	91.1186	46.1899	70.0271	55.0219	84.7135	34.1382	44.3169	55.4115	37.8866	61.4061	47.5608	52.6828	66.186	60.2313	40.1549	48.8416	63.1193	50.2343	44.0759	21.8629	67.4011	27.2152	51.3607	55.7175	9.28769	44.9141	37.7817	37.0672	20.119	62.728	50.8987	32.8284	58.2634	36.9681	26.2042	52.0343	43.4122	68.774
0	429.374	401.395	455.929	479.283	458.988	490.772	462.213	463.097	451.7	466.748	436.68	493.092	446.163	472.46	436.86	468.903	440.76	512.344	481.898	520.671	523.055	513.263	494.25	527.024	529.285	506.21	512.085	529.471	474.585	498.265	490.755	465.806	493.459	477.955	472.232	420.91	481.4	437.917	432.607	404.362	453.62	433.52	409.261	427.399	460.644	409.691	462.899	443.791	448.53
0	37.1037	30.097	75.8206	71.6882	57.1243	59.988	75.7809	96.2586	74.2132	53.046	34.6802	84.7666	47.3259	97.6221	31.3739	52.8215	26.4092	66.9389	46.9515	43.2386	51.3251	48.9388	34.3308	74.456	73.8803	73.1829	36.7606	80.5253	48.5043	65.2919	29.2959	47.2931	47.9992	66.6847	44.4745	42.0717	59.6701	30.7547	46.0672	21.146	70.134	49.8717	31.0184	31.1554	58.3201	11.6642	93.1973	65.4932	58.233
0	90.5637	49.665	93.7666	83.4992	107.016	100.042	119.186	111.448	81.3492	93.235	68.8152	92.8216	107.812	99.4871	71.8059	125.606	63.8412	119.56	81.8435	90.9946	83.6761	87.9928	83.7098	111.024	119.393	101.696	94.6796	104.876	101.098	124.481	76.9169	95.8331	106.783	99.8467	74.5555	81.4777	94.7511	70.0517	71.9592	65.524	107.512	95.4387	66.1264	89.5884	114.59	68.0422	113.115	77.7642	95.098
0	95.1307	54.719	82.6856	96.7422	62.9343	95.556	114.808	99.6916	101.97	91.586	56.6802	97.0646	89.5959	76.4331	56.0219	94.2265	66.1112	84.1549	63.7085	74.8866	105.568	56.9118	58.4388	89.916	103.475	58.6419	43.3006	80.3093	93.6123	84.3459	47.4309	79.2661	94.4862	89.2257	77.8805	53.8287	63.0761	76.7817	103.824	70.687	84.917	92.8987	73.5044	94.7504	94.8061	30.0962	109.007	71.9802	83.801
0	388.185	412.827	469.686	471.931	511.07	508.339	528.7	493.665	464.484	466.532	445.653	503.011	463.515	540.811	512.644	581.146	564.76	589.668	657.006	655.32	683.514	674.074	727.331	667.889	687.096	701.48	664.409	753.255	678.396	686.346	701.323	656.401	639.999	607.847	634.502	599.451	586.859	573.971	593.391	537.281	580.863	535.98	526.639	516.966	544.401	545.042	537.251	541.034	532.071
0	1251.78	1260.94	1354.87	1502.31	1494.61	1528.83	1565.35	1552.1	1473.86	1451.86	1418.98	1471.09	1432.51	1390.19	1382.02	1377.5	1346.79	1408.99	1353.06	1320.59	1354.14	1260.8	1302.82	1283.21	1266.04	1250.45	1221.41	1261.85	1218.83	1204.05	1120.27	1176.24	1178.43	1145.25	1098.61	1094.91	1091.7	1063.92	1044.93	1013.31	1026.24	1041.79	1045.18	971.047	1007.19	964.637	1008.01	972.277	1003.37
0	26.8067	-17.038	20.8476	41.9042	13.2323	55.177	61.9699	50.3666	28.5922	47.83	12.6532	78.9296	7.70389	22.0271	4.77889	45.0375	-1.8078	30.4519	12.7895	10.5626	22.1901	14.4518	9.35777	34.186	49.3933	23.7499	10.4896	34.1733	18.2073	44.4809	20.2689	15.5631	35.7832	29.7657	27.2045	20.0177	31.1841	26.2677	-4.55476	2.28095	28.458	20.6827	3.53142	31.8584	18.9411	0.501159	46.2243	16.4932	19.963
0	42.2657	4.07001	37.3876	38.2022	8.42127	54.204	67.2399	44.2316	47.3492	31.019	10.4092	66.9026	13.5419	42.8381	33.4279	60.9565	10.7062	24.5599	46.3305	27.5356	39.0821	24.0468	37.3308	53.402	58.8803	39.0739	13.3546	47.7683	34.6123	42.3999	17.7279	43.2661	43.5672	34.7927	33.8805	14.3687	36.5081	15.9707	22.9052	10.173	60.404	34.7907	25.5854	51.1554	36.1311	9.23116	70.3323	45.5742	53.963
0	33.2387	-14.065	32.4416	58.3372	14.1513	52.772	74.5379	49.8806	28.5922	33.559	9.16616	56.7666	6.56889	45.8381	28.0759	44.4425	-7.4828	44.9119	12.7895	31.8596	35.4061	25.8308	21.3038	38.916	24.9073	19.6959	11.5166	25.2823	40.5043	26.8059	15.9979	26.5901	23.8912	39.0087	34.5825	2.61269	33.9681	19.5927	40.1752	-0.50305	36.782	25.3577	12.3964	30.5884	31.6711	20.7182	49.5753	23.8452	33.611
0	62.2657	57.908	52.9556	74.2022	65.0163	89.934	123.105	92.5556	78.7542	90.397	78.1392	107.2	55.8659	80.0821	49.7249	106.822	60.8682	57.8849	77.9785	62.0756	75.5411	59.9118	65.4118	77.727	83.6103	59.0739	72.2736	71.7683	67.1533	78.8329	33.1609	73.8061	73.9452	68.1977	56.8805	37.1797	53.2921	58.5657	57.3102	43.389	62.593	68.1417	37.0724	74.6964	62.6711	48.8532	104.359	56.1152	72.557
0	73.9417	35.692	69.3336	81.9042	52.0703	103.015	99.5379	100.259	72.9432	104.857	63.6802	112.335	49.5419	92.9731	50.0759	88.6595	76.5982	71.4519	66.4115	73.2926	49.3521	62.7228	45.9528	96.673	68.0693	57.0199	45.6526	59.1733	67.0713	63.3189	41.0789	56.6981	90.5132	78.0087	67.1775	44.9637	68.4271	63.7277	61.7432	48.633	86.755	87.0067	36.7744	59.0204	67.6711	30.6372	85.8453	48.1152	65.774
0	40.2657	29.53	76.6586	78.1752	51.7183	78.583	106.619	89.3126	80.8352	60.235	47.5722	68.3616	61.2989	75.0821	41.5089	59.4155	43.1112	49.7769	71.3305	66.1846	47.7841	24.3438	51.9258	66.591	93.1233	47.4529	53.3276	68.6333	61.7473	65.2919	27.1879	62.4821	50.8642	43.4417	34.9075	13.0447	32.8601	42.6197	60.9322	22.281	71.458	56.5197	41.1534	53.6694	45.6441	16.7722	67.8723	36.7642	69.314
0	654.104	623.449	683.902	767.526	757.88	781.853	779.727	797.205	734.808	700.532	734.815	691.903	662.515	707.244	632.239	661.822	634.76	661.506	652.79	666.617	683.946	634.966	632.304	639.294	642.772	644.128	641.301	672.146	625.099	625.373	599.836	594.725	592.431	582.171	552.989	557.018	534.103	521.917	535.418	516.254	509.296	508.926	502.666	482.155	525.509	454.42	530.467	517.466	501.071
0	42.2387	12.746	61.4956	94.9592	37.0163	90.42	93.5109	107.719	86.5922	55.911	43.5992	95.1456	51.9469	89.5681	56.1029	55.5775	36.6522	69.9659	55.4655	49.5356	50.7571	36.3978	49.2768	64.132	93.8263	31.3449	28.5706	61.1733	58.1263	46.4269	31.9979	44.9151	54.1612	49.1437	50.1775	33.6397	60.8601	43.1327	44.2022	47.335	50.215	68.3577	29.5314	41.5884	38.4821	18.8262	82.9533	45.7642	42.99
0	105.455	70.584	91.7936	138.337	88.0703	122.988	136.132	147.665	119.186	95.911	96.3552	142.416	99.3529	116	90.7789	133.687	76.5712	109.263	99.5195	67.6706	82.9191	70.2898	105.926	92.781	133.258	81.3179	103.95	99.2013	94.8823	93.6979	106.998	105.996	115.567	95.3337	86.2855	55.0987	103.589	100.62	98.7972	75.092	94.782	61.4387	81.2074	96.6154	102.455	68.2312	119.494	69.0342	88.557
0	101.888	70.827	113.415	113.526	111.07	133.204	131.429	153.124	95.4842	99.1	99.8152	139.281	89.1089	133.649	97.8329	118.93	92.5982	113.344	84.5735	100.779	95.7571	82.3168	97.4668	97.808	100.961	112.588	86.7606	133.795	107.774	126.644	58.0789	121.887	105.404	115.955	94.8265	104.099	110.454	103.728	104.932	93.551	137.134	112.466	67.5854	94.4264	137.401	70.5282	153.142	101.818	122.99
0	379.591	338.827	409.55	445.445	418.016	437.88	495.7	483.692	483.916	484.262	428.166	469.659	459.245	491.433	477.725	503.47	476.408	504.371	481.79	534.698	527.217	539.452	517.277	533.321	546.529	530.912	522.463	545.795	554.855	520.4	485.944	513.752	505.837	459.144	452.718	455.667	465.941	443.863	476.391	409.389	446.674	446.034	426.991	408.804	404.59	387.096	447.278	434.088	452.666
0	1039.59	1022.21	1157.41	1206.69	1130.45	1186.99	1170.21	1191.29	1137.57	1093.69	1091.17	1111.77	1067.05	1105.35	1109.7	1139.09	1081.49	1194.05	1144.76	1164.37	1175.84	1173.61	1137.57	1180.43	1172.31	1145.94	1111.27	1123.12	1122.75	1128.81	1077.48	1079.05	1057.84	1057.9	996.745	999.775	957.67	952.836	970.337	944.632	987.35	992.791	943.342	939.101	921.996	891.339	968.278	883.737	923.098
0	53.6447	-4.46999	41.2526	60.4722	5.93427	70.42	55.4019	67.8266	47.7272	46.694	25.1932	80.3616	32.2989	57.5411	21.3199	65.9295	7.8682	43.0199	17.1945	24.8056	52.8921	28.1818	20.8178	58.537	72.5023	40.9929	23.1116	43.9033	39.1533	50.7249	30.8359	18.1851	51.1072	27.1437	18.8535	38.9097	48.4811	27.9437	41.2832	12.795	42.566	52.2497	39.3694	36.5074	34.2391	6.36616	55.8453	27.3582	39.828
0	34.8337	-1.55099	37.2796	42.8232	33.6913	56.501	69.6729	61.3396	27.8622	28.505	19.6262	57.9566	25.2449	39.1361	15.5899	65.4155	1.1112	23.4519	18.0055	30.7786	26.8651	21.8308	32.5748	52.348	37.4753	37.1829	26.0036	34.7683	30.2613	42.1569	4.34985	44.8331	43.2962	27.4147	37.7175	14.5047	35.4541	12.6737	25.3642	-3.55705	32.431	24.8447	31.1264	27.5344	21.2931	4.61016	50.6023	34.6562	46.314
0	29.5367	-9.28099	31.1446	46.2832	20.7453	56.447	75.8079	75.4476	47.7812	33.235	24.1932	80.1996	35.9739	37.3251	24.8059	55.9295	-8.9698	25.4519	16.3305	40.5626	25.7571	16.5058	20.9258	49.646	46.8803	38.3179	45.0306	58.6333	47.9363	24.3459	15.4039	52.1581	19.9992	38.6037	8.42053	22.2067	31.7241	16.1597	25.3102	2.41595	52.35	27.3307	9.04542	34.9124	32.3471	-0.389841	40.9263	23.0612	43.747
0	49.1577	20.313	47.3336	60.2292	42.6103	60.961	64.9699	72.2856	62.1322	54.559	25.2742	75.6046	33.1089	65.0541	27.8329	72.1725	6.8412	89.0469	29.4925	34.5626	54.9191	46.6688	28.4938	85.727	57.7183	45.2369	30.8956	52.7683	44.9363	50.1299	27.1879	38.7251	38.8102	31.6037	45.1505	24.2067	44.5351	9.40373	21.0132	31.119	50.944	37.0877	20.0994	28.6964	52.8061	10.9612	69.6293	29.8452	62.584
0	52.5907	57.34	63.5496	86.2022	40.1513	70.988	110.456	98.1506	72.6732	75.992	66.3282	99.0916	52.3529	85.4871	63.3739	94.7405	49.9222	82.7229	69.2215	74.1296	71.1901	46.0198	65.5208	81.835	76.6643	66.4799	50.3006	107.822	85.9093	81.5079	23.6739	79.9421	97.4322	80.7927	75.6365	56.5587	66.8871	42.9977	51.4182	57.146	77.161	57.9257	74.0724	45.8854	54.3741	57.3122	99.8723	64.2772	83.557
0	58.9147	10.395	45.2796	67.3642	18.4213	61.718	75.1589	78.6376	51.3222	34.667	29.7342	85.4156	51.6769	54.3521	27.9949	65.8485	31.2192	53.1279	28.1945	21.1026	48.9471	26.1548	39.6558	78.483	69.3663	35.5879	25.4626	67.4173	38.9903	24.5629	15.1879	42.8871	69.2692	36.3607	36.2315	18.3687	34.0491	40.5387	31.9052	19.254	33.539	26.8717	34.0184	51.3724	30.6441	10.6912	66.7103	36.8452	67.774
0	617.05	600.422	644.415	672.067	618.907	646.528	667.835	669.908	673.376	677.019	611.274	693.497	612.542	617.487	617.995	673.741	633.111	633.696	628.439	625.536	625.487	638.75	650.602	620.943	671.015	617.966	579.68	603.038	648.261	604.59	594.188	629.617	595.621	598.171	591.908	578.072	576.4	507.404	540.256	491.768	577.836	515.358	495.477	510.263	525.59	487.637	553.953	511.061	520.071
0	61.4277	32.881	40.7666	65.5802	39.7453	84.718	86.9699	93.7726	60.4032	63.505	34.7612	75.6316	47.2169	96.2441	62.9949	95.5505	31.8682	82.1009	44.6005	41.6166	66.2171	53.8848	62.6828	98.618	82.7453	80.6959	42.1116	64.2013	59.6663	52.4539	25.5389	43.4551	62.8102	50.4687	58.8265	28.1527	66.6431	37.1057	33.3642	9.55095	54.782	58.0337	49.8284	40.9394	45.5631	17.8262	70.4673	59.5202	64.882
0	93.3467	90.422	118.983	127.229	128.988	181.718	194.727	165.394	149.727	141.992	166.301	185.038	163.65	195.163	172.806	199.362	152.841	202.155	154.087	160.725	179.541	188.209	181.845	199.646	206.448	197.372	179.707	217.606	181.315	171.563	173.755	161.59	170.918	136.226	173.989	155.829	156.076	161.539	171.418	154.254	168.728	154.602	160.477	162.263	174.536	134.177	202.494	197.142	182.666
0	137.482	103.178	128.631	162.688	113.556	150.393	187.862	190.043	155.835	160.802	130.301	200.605	149.704	198.406	149.563	170.606	163.03	163.858	168.682	182.887	192.865	198.533	170.007	207.537	194.934	220.804	207.085	213.336	214.558	240.076	197.809	208.779	232.513	217.307	233.61	231.775	231.751	237.89	223.689	224.389	262.566	250.656	214.045	259.993	291.914	248.312	295.142	260.277	287.368
0	1002.7	951.151	1024.17	1120.31	1129.72	1158.69	1182.94	1200.93	1211.94	1171.5	1153.09	1244.58	1242.62	1249.16	1227.64	1317.63	1290.19	1335.05	1386.55	1366.83	1390.03	1420.02	1422.76	1395.19	1410.29	1382.07	1344	1371.82	1322.94	1362.29	1325.65	1316.29	1322.97	1326.41	1295.88	1296.96	1306.05	1228.84	1220.36	1204.15	1262.11	1265.68	1223.53	1216.64	1235.73	1229.2	1243.14	1261.17	1195.77
0	684.888	723.232	791.037	848.553	852.502	877.069	879.267	892.692	831.024	865.559	808.247	854.984	780.92	833.595	846.428	871.795	813.571	876.155	840.547	848.509	865.703	851.588	856.683	837.889	895.096	804.48	821.95	821.984	843.044	786.346	751.62	776.158	762.567	716.361	712.935	681.477	695.859	661.323	689.472	658.497	682.512	694.656	645.126	645.993	694.914	635.339	670.386	645.52	660.125
0	28.2387	15.638	26.8206	57.2292	36.3673	70.745	63.9429	61.8536	50.3222	34.37	20.4912	74.3076	29.7309	57.0541	32.4549	62.9025	28.6522	43.7499	29.7625	24.2116	37.1361	32.6688	29.0068	68.105	48.7993	30.9929	33.7876	53.0653	43.2883	34.3189	5.45785	32.8871	31.4322	31.5767	26.2585	28.9637	37.4811	32.1597	35.6612	11.66	63.323	19.0067	20.5044	21.0474	34.2391	18.6102	51.4943	42.7912	43.774
0	33.8337	-10.146	35.3606	38.8502	17.5023	46.42	54.2399	69.7186	40.0242	14.397	17.5452	66.2266	37.8119	42.6491	19.8599	32.4425	12.8412	31.6959	26.2495	13.4006	35.2981	7.3708	22.3308	34.808	46.7453	46.8309	17.4086	44.6603	39.4773	17.4269	6.26885	28.9691	40.5672	33.5227	16.4475	13.3417	23.9141	18.1327	20.0942	13.741	51.62	15.0607	6.42342	11.7774	21.0501	-6.09284	45.3593	33.6562	45.233
0	44.2927	-9.95699	40.9826	63.6882	12.1513	64.961	53.0239	54.1776	37.6192	24.235	33.1932	76.9566	46.4879	68.8381	32.7519	68.5235	38.0842	61.8309	27.8705	50.7786	37.8381	30.1008	33.2768	49.646	62.1503	28.1829	30.3816	50.0653	50.9903	33.4269	20.5659	30.5631	36.6752	36.9277	37.4745	26.0447	42.3461	19.2407	30.8242	5.98395	72.134	41.9527	32.0994	15.4264	48.7521	22.6642	76.5213	26.5202	43.206
0	22.7527	-5.92999	45.0366	71.5802	29.9343	59.799	72.1319	56.7996	51.8622	45.613	33.6262	78.0106	13.1089	77.5411	34.7249	74.4695	32.1652	48.3169	26.5195	52.8326	46.8381	42.9388	38.5208	33.7	70.9073	48.1009	32.1386	52.9303	60.2073	51.1299	1.10685	58.9421	43.8372	45.0897	38.2315	29.9637	46.6701	25.8357	35.5532	12.362	57.566	25.9797	43.6664	30.4804	57.3471	5.58316	66.2513	54.2232	42.963
0	119.807	66.53	122.767	128.904	87.4753	149.637	163.862	138.719	110.808	123.1	74.6532	139.497	97.3259	90.9731	89.5359	143.524	97.6522	119.804	80.8165	81.0216	109.271	98.2088	126.818	125.267	96.8803	79.6689	70.8686	74.2013	105.477	95.7519	73.2959	122.509	70.7562	105.874	110.205	73.5587	63.3191	88.3497	81.4992	64.93	92.215	93.4657	69.2074	93.9394	63.1581	84.3662	124.953	80.5472	77.179
0	35.8877	3.71901	44.0096	33.4182	8.66427	51.988	61.5649	69.6106	23.4302	28.613	25.6262	69.6046	24.2449	40.9461	25.7789	64.1725	14.9222	53.3709	26.7355	51.2656	50.4061	29.8308	21.3308	48.402	49.8803	43.4259	11.8416	32.0653	28.1803	34.5079	-0.110147	43.6171	44.7562	30.5227	34.4745	3.99069	15.7511	28.2677	34.3642	14.389	46.215	29.2767	0.747415	27.3444	27.8601	10.6102	66.3053	41.0072	38.882
0	1248.32	1253.77	1384.77	1505.23	1503.39	1544.39	1599.92	1608.56	1544.32	1565.02	1538.73	1590.98	1569.24	1558.38	1531.89	1552.23	1545.19	1596.99	1532.63	1534.43	1541.33	1518.94	1559.82	1528.13	1505.83	1562.51	1481.11	1529.9	1474.1	1524.48	1500.38	1525.89	1485.59	1479.9	1425.91	1434.91	1390.05	1430.05	1435.39	1431.58	1441.67	1410.57	1369.77	1429.59	1353.64	1359.15	1396.25	1387.39	1428.48
0	31.5637	21.584	27.9286	79.0672	40.2593	69.366	89.2669	84.7996	60.0242	62.397	51.5992	81.5506	54.7039	77.8651	52.2659	91.5235	35.4092	49.3169	37.4655	53.8596	60.3251	53.5878	60.4938	86.591	65.0423	62.5609	48.9496	66.7683	70.0713	42.6169	23.5389	51.0231	41.2152	63.7387	62.6635	62.2067	63.4271	37.6197	57.9322	42.714	68.377	49.5197	32.6394	61.6694	51.0771	33.7992	83.0343	50.4662	71.936
0	104.537	103.692	160.199	164.823	125.556	162.258	201.646	220.097	174.105	161.046	163.977	207.362	189.542	207.433	148.239	206.606	187.111	216.75	198.385	193.049	176.406	187.047	185.71	227.159	201.529	194.426	213.923	201.417	232.936	205.184	185.079	195.131	187.134	183.415	193.232	180.396	180.049	189.647	176.905	171.687	185.512	190.872	147.153	149.831	193.86	146.339	200.737	174.385	173.936
0	143.374	107.259	167.496	172.769	120.556	147.934	184.916	180.097	151.538	187.262	144.382	213.011	138.434	172.568	128.725	172.822	185.949	190.641	149.385	184.212	186.271	200.642	166.899	201.294	219.015	199.885	219.058	233.119	228.207	212.184	180.62	200.158	188.513	187.09	192.475	188.126	208.076	171.025	202.634	193.687	218.863	206.98	155.774	238.426	240.05	193.285	240.791	201.196	220.882
0	595.645	620.259	672.577	746.877	768.043	872.61	884.051	890.043	894.105	885.478	891.518	961.038	964.758	1002.46	954.86	1046.42	1037.08	1068.26	1044.28	1048.81	1055.22	1048.4	1057.01	1006.21	1086.8	1045.51	977.842	1002.28	1007.45	995.184	996.188	989.212	923.972	975.604	935.097	900.018	968.724	921.377	902.445	910.335	927.08	884.142	860.855	901.236	884.185	887.258	936.521	893.71	913.584
0	2169.29	2216.5	2547.39	2714.31	2803.02	2890.07	2950.67	2908.02	2745.4	2800.96	2703.52	2732.25	2668.6	2618.03	2605.24	2576.55	2526.76	2492.72	2478.11	2437.89	2406.3	2381.67	2343.22	2325.81	2294.34	2200.45	2192.35	2151.5	2128.96	2095.43	2023.59	2020.81	1988.3	2014.39	1995.1	1961.4	1932.56	1879.46	1881.2	1833.39	1922.59	1824.82	1810.69	1856.32	1871.89	1785.37	1823.36	1800.41	1818.69
0	24.6987	8.15101	48.6036	44.7422	4.69127	53.853	70.5649	50.6376	27.8622	45.884	26.9232	63.2266	21.4879	59.4871	15.4819	40.8485	27.4092	40.1009	25.9245	28.4816	45.2711	13.9658	21.9528	39.456	51.6643	35.2639	24.3006	66.0653	34.0173	26.1029	5.32285	21.1041	28.8912	36.1437	38.2585	34.5047	29.8321	0.673734	28.4722	14.578	48.62	36.6287	7.04542	21.5074	31.3741	-2.63384	52.3053	26.2232	53.017
0	13.2117	1.25901	35.7666	38.7152	2.90727	61.988	55.0509	58.9076	40.5922	49.802	18.1932	61.3886	19.9469	49.5411	19.6709	60.1995	-6.1588	35.1279	31.0865	30.2926	29.2981	17.6148	20.0068	44.132	76.3123	24.1829	14.3006	26.3633	52.3423	36.4269	-2.54215	35.9421	44.4862	37.5767	16.9615	11.6127	21.9141	10.5927	10.5802	8.06495	57.458	40.6557	25.3424	48.9394	40.9411	12.9072	47.7913	30.5742	50.611
0	25.3197	16.908	60.8746	83.1752	34.6643	90.204	94.1049	78.7456	39.2412	44.1	54.8692	74.8756	38.9739	82.1901	48.7789	64.9295	33.4902	41.1549	50.4385	30.1296	47.1631	57.7228	63.3848	59.618	70.1233	38.6149	45.0036	55.9573	76.9363	50.9409	23.2419	52.5091	60.4592	60.7117	42.0155	39.0987	64.5081	48.9977	31.7702	28.47	59.242	37.0067	37.6394	46.1824	35.7521	24.1772	70.6293	56.5472	59.909
0	60.8067	46.286	102.307	84.0672	63.7723	75.826	95.2399	108.259	60.2682	62.397	49.9232	104.011	68.7849	94.9461	37.0759	74.4155	12.2462	40.0739	40.9515	51.8056	48.6761	58.0198	39.9528	79.267	72.8533	54.0739	28.0846	77.2823	47.3423	46.6169	31.8359	42.5631	62.1882	65.6577	40.6905	27.7747	55.2651	28.7547	40.7432	31.038	45.917	28.8717	43.6934	40.2634	46.1311	26.4742	95.1973	29.8182	46.422
0	66.3737	49.773	68.5226	90.3102	59.7993	92.069	125.997	88.2316	84.9432	51.046	37.9772	98.2266	66.1899	66.7841	25.8869	75.6055	42.5982	61.0739	47.3845	70.9406	53.6221	24.8308	58.4118	69.618	68.5563	44.7229	28.9766	71.0383	63.3693	50.8869	15.6739	48.7251	47.3502	37.9817	30.3125	28.9907	68.2111	45.2957	49.0132	27.633	79.269	36.2227	20.8824	60.1284	55.5631	24.5832	75.2513	48.3582	38.557
0	55.1307	22.043	63.9016	86.6882	27.7993	73.718	105.619	98.4206	69.4302	46.397	57.3822	94.6856	38.8119	65.8651	16.2929	63.8485	52.7602	61.7499	39.1135	66.4276	61.8651	49.5328	55.2498	49.754	50.2583	56.5069	41.4086	63.7953	58.3963	33.5079	27.5119	41.1851	47.6752	43.5497	75.2045	28.9637	59.5351	30.2957	35.4182	31.633	76.188	39.9257	26.7744	49.0744	34.1041	8.71816	77.2243	31.0612	58.693
0	788.212	723.016	790.118	800.526	629.07	607.177	566.889	565.232	506.268	510.748	448.707	558.713	585.109	603.892	584.806	628.416	600.436	651.047	662.79	648.239	653.73	637.831	648.44	683.105	692.88	638.21	649.896	649.2	610.369	643.373	634.052	612.969	624.107	614.469	615.394	665.018	687.319	639.917	633.743	632.254	688.701	696.142	703.423	710.669	705.347	683.528	731.467	714.223	729.666
0	101.158	75.503	106.929	133.823	66.7993	106.474	132.24	112.854	117.132	80.046	77.0852	101.389	58.1089	107.622	70.9679	82.0645	42.9222	68.1279	70.2765	64.2926	76.5681	59.1548	55.4668	76.7	84.6103	64.1009	44.6256	94.5523	49.2343	75.0489	25.1339	70.4011	58.3772	48.4417	65.2045	37.0177	61.0491	52.4307	48.3372	8.28095	38.836	55.4117	30.8014	53.8044	36.8331	19.5552	90.4133	53.4392	32.26
0	84.9147	49.989	100.631	95.4992	55.8533	114.393	80.9969	111.881	93.9162	87.992	27.1392	117.389	69.2989	106.514	68.0219	104.984	67.8682	84.1009	78.6005	85.7246	77.5141	84.1818	91.1688	101.673	110.393	91.3719	93.5166	129.146	100.774	115.508	77.5659	100.158	88.5132	109.766	112.259	101.748	96.6701	100.187	89.6072	70.038	99.296	81.0337	100.477	100.534	135.239	91.3932	133.548	113.683	116.044
0	108.564	91.016	116.929	130.499	104.205	147.772	142.889	125.989	115.646	107.37	76.4362	136.524	80.8659	126.703	99.1849	117.687	68.4632	125.777	131.141	101.833	117.46	110.696	110.034	131.051	118.204	104.588	99.3546	122.173	119.909	126.346	71.5929	111.887	136.81	126.523	125.989	77.3417	118.319	92.9437	127.283	94.497	106.917	129.737	116.288	124.912	97.8871	87.0692	151.953	102.872	128.017
0	651.05	626.259	706.983	776.121	703.232	714.366	700.673	693.097	687.186	634.505	673.68	757.011	712.326	824.055	822.86	904.768	899.895	929.858	930.195	1020.05	1024.73	1045.59	1067.2	1100.86	1103.56	1034.43	991.571	1037.47	1070.45	1056.43	1016.54	989.212	1027.3	989.955	951.962	954.883	935.535	894.16	923.445	914.092	899.161	890.683	830.828	834.669	819.428	771.582	795.143	754.115	748.125
0	879.131	844.773	958.28	929.472	859.124	819.474	787.97	726.043	756.538	752.586	788.409	810.254	897.947	916.325	970.022	1049.39	1070.68	1152.24	1134.52	1151.16	1217.16	1161.13	1125.44	1115.54	1135.07	1069.88	1046.65	1040.34	1036.59	1008.16	989.079	958.32	934.377	951.225	938.637	905.64	881.049	925.106	907.959	885.714	877.944	879.412	855.423	833.804	852.563	814.745	881.197	861.547	821.909
0	29.1847	-0.659986	35.4686	48.2832	3.74527	53.664	61.2669	53.0966	33.5922	38.559	7.46316	41.3886	19.4609	57.2711	16.2929	57.6595	-1.8078	28.2089	10.6815	31.3196	31.0551	13.1548	18.6018	27.132	52.9073	16.1549	5.51661	31.4443	34.2073	9.85986	0.484853	21.1581	65.8372	33.6307	26.9075	4.90969	27.3461	18.2407	30.9592	-2.96205	43.62	14.3577	9.09942	21.6694	39.3471	-6.60684	39.2783	23.3042	22.963
0	38.1037	-10.741	41.7936	67.6612	14.8803	66.123	65.1319	73.1776	26.8892	36.478	13.8422	57.8216	27.3259	64.1631	15.3469	51.0645	8.9492	48.5869	3.7895	27.6976	34.3791	16.8038	30.4388	38.646	49.4483	41.4529	18.7336	41.6873	45.5313	41.7249	-0.975147	18.0231	34.6212	11.7117	29.5015	4.44969	22.4811	5.59273	21.7972	-4.58405	30.809	26.5747	2.09942	32.4804	28.6171	2.06916	51.1423	37.5202	29.882
0	27.3197	7.12401	41.0366	61.8502	14.5563	46.691	69.2669	87.5016	33.9432	46.37	2.78816	82.2536	35.8929	55.8651	14.5629	49.0105	15.5982	45.6959	29.1135	37.6436	53.7031	28.7228	33.4388	67.078	55.5563	52.6959	11.2736	40.8493	45.7473	50.1029	25.6199	43.5361	32.8642	34.6037	42.1235	21.7747	30.0761	31.4577	38.9322	18.335	44.944	42.1417	18.0454	17.4534	67.6981	24.3122	55.6023	33.7372	46.017
0	73.7797	30.908	80.1716	75.2022	49.3673	64.15	73.1049	99.0156	68.8892	66.154	54.0042	76.9566	60.3799	54.5141	30.5899	83.9295	30.9492	68.5599	43.7625	36.0756	55.1631	28.5058	49.8178	52.321	71.7723	32.4259	29.3276	52.6603	59.8283	48.6439	17.8359	50.5091	56.2692	58.0627	24.8265	25.2607	49.9411	31.2407	49.3372	24.389	27.917	52.0607	35.2884	51.7234	48.8331	8.44716	61.6023	51.8992	44.828
0	51.6987	14.557	72.5226	73.5802	31.9343	50.285	71.0779	90.1776	54.0782	36.613	37.8422	80.9026	29.0819	61.2171	24.4819	65.4965	20.2462	59.8309	45.7625	30.3466	18.2171	24.9388	25.8178	37.267	41.6103	30.5609	46.3006	62.0113	70.8553	39.6709	4.83585	32.2931	54.6212	39.5767	29.7445	7.47769	44.1301	59.6197	28.3102	8.76795	42.62	42.1957	14.4504	48.3724	29.7521	2.28516	54.8993	64.0612	37.152
0	69.5637	49.34	77.6306	80.8232	52.1783	85.907	85.3479	81.7996	54.5382	46.667	30.9232	63.3076	44.5959	81.4331	37.0219	69.5775	35.4902	30.1279	47.6545	32.2656	41.5141	32.2088	40.3308	64.889	54.3663	29.0199	24.9766	47.0653	31.2883	36.8059	15.2689	38.3741	36.5672	55.3067	27.0155	38.1797	39.5351	31.7547	39.3372	16.578	51.971	28.4117	12.6394	32.4534	27.2661	9.77216	55.7373	34.5202	45.044
0	462.212	465.881	456.55	436.229	410.961	434.204	441.511	482.124	402.997	409.397	390.626	381.254	347.839	392.73	353.049	386.146	312.003	346.02	299.574	284.725	300.325	287.75	265.088	291.916	265.691	230.21	235.517	255.633	236.342	222.157	203.539	226.239	199.161	201.307	188.583	169.505	175.238	165.566	186.986	174.2	176.188	179.872	163.072	161.101	167.212	163.61	196.926	146.331	180.179
0	66.8067	46.854	54.1176	68.2832	50.9343	62.015	108.348	75.5836	46.3222	27.424	50.2742	79.8216	38.2989	67.0001	12.8059	59.2265	12.0032	35.4519	28.7355	32.0486	38.2441	22.7768	33.0608	41.862	68.8803	40.5069	26.9766	57.7953	33.0173	44.8869	14.5119	26.6981	29.3502	36.4687	34.0155	19.0987	58.5351	13.7007	20.1482	16.795	46.89	36.0877	40.4504	38.2364	22.5901	-2.41684	58.4673	36.8452	41.747
0	147.672	148.854	133.172	138.986	106.097	105.366	131.078	149.611	100.943	107.586	88.5452	124.497	62.3799	116	80.6169	95.6595	46.4092	97.1009	80.3305	58.9946	70.1091	68.2628	73.8988	83.159	78.2313	79.5879	60.5976	90.2823	98.3153	92.4269	40.9979	57.7521	84.4862	91.1167	63.0965	67.6667	77.3461	61.3227	67.2022	56.308	97.512	62.5747	79.1804	96.0474	103.806	56.7452	111.467	94.7102	130.314
0	86.0497	51.719	72.1176	73.6882	56.4753	71.691	103.132	88.0156	55.1592	55.478	20.7072	75.0916	30.2449	55.0001	33.5359	38.6865	28.7332	48.5329	35.8975	43.8596	21.6221	24.6958	11.7638	46.483	55.1773	28.6149	26.4086	43.2283	52.9093	45.1029	10.6739	37.0501	41.2422	32.7927	24.1505	17.7477	31.8321	40.3227	28.8512	25.254	41.674	23.0607	12.9644	22.9664	48.9411	2.09616	81.2243	46.7912	39.828
0	221.672	181.395	243.659	245.391	196.448	199.447	218.132	218.584	179.241	194.857	200.058	226.984	211.272	214.973	197.022	233.362	208.49	240.912	224.79	207.806	230.109	203.75	210.953	229.321	210.448	199.453	191.517	234.66	254.098	191.427	160.566	214.212	195.621	179.226	204.421	196.342	215.184	230.16	183.58	183.065	239.512	200.007	202.207	226.804	235.563	208.285	255.926	202.547	239.098
0	445.482	409.854	424.74	439.31	374.502	354.474	394.943	364.854	369.403	337.532	368.382	422.092	393.245	415.379	389.914	457.633	409.976	427.696	458.466	440.049	446.947	418.858	434.494	441.646	423.421	411.128	413.95	431.606	433.909	412.725	368.728	355.104	423.215	387.198	407.799	381.261	368.103	380.647	392.959	362.47	385.728	389.791	364.369	391.777	371.239	358.61	400.386	378.277	400.693
0	25.3467	0.854014	58.0636	51.3102	26.8803	59.501	68.0509	72.8266	37.2952	54.073	26.6262	74.3076	28.9469	54.7841	20.8869	70.0105	40.9492	66.9389	42.3305	22.5626	45.2711	36.4788	37.9528	63.916	52.6913	43.8579	13.5976	48.7143	36.5853	42.1839	9.37685	43.0771	36.4592	35.7387	36.7175	25.7207	39.6431	37.8897	17.3642	19.389	68.944	25.0877	2.91042	22.6694	40.5631	12.2312	65.9803	17.7372	54.639
0	26.3737	4.20501	7.6586	36.5532	13.4213	39.501	60.8889	48.9886	28.5652	18.775	11.3552	68.3886	25.0549	34.3791	13.2659	56.4425	10.4362	39.7229	33.2215	16.4276	27.9471	6.2358	2.06077	27.132	36.0963	18.2099	-4.29339	38.4713	37.6393	30.2919	-9.51515	32.1581	16.9992	14.2257	20.4475	8.55869	50.8051	9.21373	24.1212	-3.93505	29.215	22.0067	1.61242	15.3444	10.6981	-14.5798	52.6563	26.7642	29.747
0	41.2387	9.88101	62.3336	46.7692	50.4213	54.366	70.2129	81.1236	53.9972	45.559	34.5992	79.3886	69.5959	76.4871	28.1569	55.0915	27.4902	55.0469	41.7085	44.6976	53.2711	48.6958	46.4388	58.213	94.7453	40.4799	16.5706	56.4983	49.8013	50.9139	40.0519	36.1851	46.4042	39.3877	71.4745	26.6667	57.3191	44.1867	35.1482	35.93	53.647	60.6017	26.0724	49.1014	39.2931	1.17716	67.5483	54.8182	63.503
0	41.7527	8.80001	41.2796	71.2022	27.5293	73.745	69.1319	69.2316	30.7812	42.316	33.5182	71.9566	23.7039	50.8651	35.9949	56.4155	18.7332	29.8849	26.4655	27.8326	19.7301	24.2628	35.0068	33.754	63.9343	29.5879	50.6256	38.3633	44.2073	23.2919	-4.24515	14.9151	40.9722	44.5497	30.3395	33.4777	53.5081	23.6467	17.1482	24.578	36.755	46.7367	28.5584	22.4804	28.2661	-4.79584	39.1153	41.5742	42.395
0	62.5637	22.746	70.4146	64.6342	35.7993	71.312	71.5649	87.0426	51.6192	49.911	19.2472	71.1186	27.2169	62.9461	25.8329	56.2265	18.5172	40.2089	25.7355	25.6436	49.0281	30.6148	22.9798	46.159	57.1503	15.0469	36.6526	49.3903	51.4773	21.4539	15.1339	40.6171	36.6482	25.9547	43.2045	29.9637	44.1301	22.1057	13.8782	14.984	51.917	41.6017	45.6664	41.5344	21.1581	-2.28184	53.3593	31.2772	40.882
0	64.5637	18.989	52.1986	74.3642	40.0703	71.934	95.3209	77.5016	50.9432	43.019	31.6262	85.0106	26.1359	69.0001	30.4009	65.7675	26.6522	54.2089	10.2765	22.1576	26.9471	39.8848	34.3038	36.808	66.8803	70.8039	35.2736	44.5793	41.5043	48.2919	13.5929	32.8061	37.2962	39.0087	43.9345	24.4497	36.4271	39.8627	27.1212	4.25395	47.917	50.0607	1.26142	37.9124	44.7791	11.6642	76.1423	52.3042	55.611
0	589.483	557.043	466.307	385.256	346.502	373.15	389.429	314.448	303.511	281.37	241.518	252.443	203.812	249.649	157.644	194.092	96.1922	113.993	110.844	88.2386	89.0551	58.3168	74.3038	40.159	63.1503	51.6419	31.2196	52.7953	42.9903	17.7249	26.9439	48.4281	45.2692	40.7387	37.6095	29.3147	32.8871	6.86273	15.7162	11.443	39.539	13.7907	20.3694	23.7504	26.6711	-1.14684	48.3323	41.8992	41.26
0	49.5367	34.043	38.9016	76.4992	31.4753	58.474	67.6729	76.5556	55.7542	38.451	20.0582	87.1726	47.5689	61.0271	31.4009	64.4965	15.7602	23.2359	34.9515	45.0756	38.0551	35.0468	26.6288	43.781	35.3123	31.5069	21.2466	49.4173	50.0983	31.0489	7.75485	29.7251	35.1072	41.5497	29.9615	18.5857	30.9141	11.9707	30.6892	17.038	27.269	31.7367	19.9374	20.8854	39.1041	9.04216	58.4133	38.2232	47.071
0	60.7527	22.097	51.3876	59.2832	26.0163	64.393	60.9159	66.4206	36.7272	15.289	6.59916	76.4696	23.7039	52.1901	11.9409	32.7945	13.5442	31.3439	8.7895	9.99461	37.0551	19.5608	-0.885233	36.456	33.6913	26.4799	6.94961	33.5793	34.6393	10.9949	-13.6501	6.3471	15.8912	17.5227	19.1505	2.90969	18.8871	-8.67727	16.4722	-0.50305	29.053	6.1147	-3.90058	18.3724	24.8331	-17.8228	44.9263	-1.04681	28.855
0	44.3737	12.449	61.7126	71.9592	40.3133	70.204	68.2129	88.6106	71.7002	55.154	45.1122	61.9026	28.5689	56.7301	47.7519	60.6595	32.1652	31.9659	30.0595	41.9136	53.3521	12.8578	23.6018	53.97	58.2313	64.9119	32.4896	46.4983	22.7743	38.5079	13.0519	44.6711	21.9722	57.0357	36.1235	22.9097	25.0761	37.9167	26.4992	13.633	45.134	37.6017	23.6394	38.8044	33.1311	16.7992	61.7103	25.3582	28.53
0	250.401	257.097	272.767	270.283	192.043	252.556	227.321	258.286	200.511	210.37	183.004	240.173	199.19	242.46	236.779	253.795	215.868	213.804	189.141	168.428	197.028	196.506	191.602	183.024	213.339	177.588	157.653	186.444	203.369	157.373	160.052	139.32	148.377	179.307	165.935	145.126	153.13	164.241	154.283	138.2	189.89	162.872	150.693	150.588	140.023	153.799	182.683	161.791	154.287
0	470.05	416.449	467.145	419.85	343.637	372.691	419.97	398.962	375.592	395.343	359.004	430.011	376.217	438.973	445.806	432.038	415.544	442.966	403.925	408.86	398.001	388.966	387.277	423.916	405.393	359.101	359.869	385.173	347.693	348.184	326.782	342.482	368.675	350.55	323.745	339.126	335.697	336.16	341.175	326.876	333.404	316.926	303.72	298.155	304.32	310.501	331.953	327.142	340.503
0	44.4547	22.34	61.4686	66.7422	45.1243	73.258	65.2399	68.7456	28.0512	71.073	32.8422	66.3346	22.7849	56.5411	45.0489	53.5505	30.1652	72.9659	20.1675	33.7516	50.6761	39.2358	19.7638	40.591	78.4213	37.1829	41.5436	61.4173	52.2343	44.9409	42.1609	58.2121	39.2962	52.9817	51.3125	18.1527	51.3461	41.0247	37.2292	15.524	56.025	43.0067	41.2074	37.6964	35.3471	12.8532	75.7643	49.5742	43.476
0	49.9957	31.422	44.4956	66.7692	49.0973	66.61	73.8889	75.0696	72.4032	59.83	54.3012	95.1456	37.9199	80.7841	41.5089	98.1185	53.0302	36.8309	35.6545	54.2116	58.5141	54.3168	37.5478	61.186	47.2583	35.9119	31.8686	31.8223	82.1803	38.2109	24.4309	36.3201	75.4592	41.9817	45.6635	45.1257	64.7781	42.6737	45.5802	39.903	57.35	43.6017	24.3424	49.3994	43.2121	23.3932	64.2783	60.8452	74.53
0	65.9147	51.503	57.6586	59.3372	25.5563	83.096	89.7539	87.5286	62.1052	52.721	31.1662	81.0916	43.3799	71.7301	43.8329	77.4425	43.0302	56.2359	58.3575	62.6976	66.8111	66.7768	36.0338	73.646	76.5023	60.4799	60.5976	68.9033	56.2073	70.1839	33.3499	54.8871	79.5942	41.1167	52.3395	25.3147	71.9951	68.5117	36.7432	19.714	73.025	40.5747	35.6664	41.2094	61.4551	38.9882	61.4133	60.5472	51.584
0	50.9957	17.178	52.4686	78.7152	31.0973	72.204	87.3209	105.205	71.3492	69.505	47.9502	89.8486	29.3799	55.7571	31.0219	74.3345	21.3542	57.6409	24.5465	35.2656	56.6491	37.1278	38.7908	52.943	63.1773	37.2639	43.2196	74.7683	71.3963	51.5629	8.10685	63.4011	31.6212	46.9007	24.6635	12.2877	48.9411	22.9707	37.4182	23.551	58.782	38.8987	37.9374	37.6964	51.7521	23.7182	73.0073	55.6012	42.395
0	64.1037	23.232	35.6306	67.2022	28.3133	63.231	68.4839	51.2046	45.8622	32.1	13.1122	42.9296	15.7039	48.3521	21.8329	22.2265	-5.8888	26.2899	16.6815	20.0216	18.0011	32.9118	22.8988	50.754	33.7723	24.4799	-3.29339	51.5523	36.9903	21.9409	9.37685	47.2661	17.5942	23.4957	24.0155	22.0987	25.1031	23.0247	21.8242	4.33495	33.809	29.1687	25.7474	11.2094	24.7791	3.77216	60.8183	30.4392	20.233
0	63.2657	28.557	83.8206	58.2562	9.77227	46.204	56.7809	55.1506	64.4842	28.559	31.4912	69.2266	11.1629	62.5141	-4.46411	43.1725	6.2462	27.4249	5.7895	22.8596	39.0281	-3.4672	23.6828	36.132	25.3933	24.5069	14.6256	43.8763	37.5853	30.6439	0.592853	49.2931	28.6482	26.3067	16.5825	3.96369	38.8051	17.8897	22.2022	1.79495	54.836	21.7367	15.0454	21.2634	8.67106	-0.362841	40.0613	25.0882	34.639
0	797.537	784.773	728.767	664.607	583.232	581.42	580.997	543.611	432.43	413.586	364.869	427.254	312.407	291.271	254.049	230.849	143.273	146.425	122.304	61.9406	71.0551	37.5328	49.7368	69.105	41.7993	22.9659	12.6256	35.8223	46.6933	11.7249	1.88985	39.6711	12.4592	42.8737	6.88053	20.4777	27.8321	21.1327	23.6892	26.173	31.89	13.5747	32.8284	24.9124	26.4821	2.79916	63.1423	23.2772	45.747
0	64.5907	42.53	71.6036	68.9312	39.7183	62.015	96.6999	70.2316	43.2412	30.64	36.2472	79.1186	22.2989	48.7571	15.4549	56.6055	13.1382	38.8849	38.6275	19.6976	32.7301	26.3978	27.6828	54.754	51.6643	20.1009	13.5436	28.5253	45.4503	20.4539	-3.05615	18.9691	22.1612	26.8467	40.4475	19.6127	55.3191	19.7277	15.2562	-0.07005	40.755	6.5747	12.3694	32.5614	17.7251	-12.3088	53.4673	48.2772	46.044
0	83.6987	37.854	68.4686	123.229	69.4213	81.637	108.321	94.3126	60.1322	60.37	51.0582	79.2536	50.6499	79.4331	53.7249	100.119	58.7602	53.8309	54.7625	49.3736	52.7031	57.6958	60.0068	64.051	66.0153	33.0739	45.2196	75.8763	61.8553	60.7249	32.3229	52.5361	45.6482	40.8467	22.7175	20.7747	45.0221	23.2137	23.6072	16.497	46.863	34.3037	21.5584	32.8314	45.3741	-1.90384	51.6023	45.4392	34.098
0	68.3467	34.422	55.2796	76.9862	48.3943	69.231	80.6999	90.0966	53.0782	43.073	42.2472	85.0376	50.6499	65.1631	39.6169	70.0645	13.7062	43.8039	43.0865	42.6706	53.0551	20.4788	43.6018	62.97	52.8263	41.2639	40.4626	57.9843	72.6393	51.6169	38.8629	49.0231	35.9182	50.7927	48.2045	20.3417	30.9141	33.5657	22.5532	22.227	59.944	20.0067	12.0724	40.3724	41.5631	23.1502	70.1973	38.7372	76.882
0	166.077	147.043	215.604	245.418	182.475	215.691	211.267	192.638	144.268	151.992	148.274	177.849	157.407	206.73	164.347	186.849	163.381	217.452	182.547	189.779	168.676	162.452	153.548	186.618	183.556	146.885	133.463	179.255	151.369	125.454	122.512	140.509	141.215	92.9547	106.475	86.5047	118.508	119.701	96.0672	100.605	119.296	94.7907	63.8284	96.4264	99.6171	56.4202	114.386	83.4122	110.206
0	580.023	571.368	559.74	540.769	457.205	487.258	475.511	438.178	429.727	421.64	411.247	490.74	477.19	487.244	463.536	488.335	468.327	442.723	442.817	421.887	430.487	410.561	364.737	392.997	424.393	367.831	354.112	407.633	361.909	359.238	314.728	361.779	340.486	346.036	315.935	313.126	329.724	286.404	300.175	280.66	308.782	275.872	269.531	278.75	261.455	222.069	274.953	254.007	257.098
0	22.7797	-15.633	27.0636	49.7962	-1.87573	31.61	56.4289	60.7186	47.6462	20.37	17.5452	68.1726	25.7849	40.9461	11.0219	46.0375	4.0842	37.0199	17.0865	28.9946	26.5951	31.8848	20.1688	36.564	42.0693	4.5069	1.27361	48.3363	54.8283	40.6439	-5.48815	42.8871	23.0802	21.8737	22.5015	26.3417	37.6161	22.8627	31.9592	4.17295	27.08	13.8447	-10.4416	21.8854	45.4281	-10.4988	35.7643	15.2772	64.611
0	32.2387	1.20501	47.1176	66.6612	-3.28173	37.501	53.9429	51.7996	43.1322	39.208	21.6532	63.8216	16.2719	43.2441	31.9409	37.0105	17.5172	27.4519	34.6275	19.6436	33.1631	18.1278	28.9528	57.483	51.1503	26.1549	13.4356	27.5253	16.8553	36.4539	16.6199	19.6711	36.5942	32.0357	29.2585	3.53169	43.4811	8.83573	20.2832	0.28095	48.404	24.9527	18.0454	23.2094	32.5631	1.74516	53.3863	11.4392	43.125
0	29.8877	-10.362	26.9826	52.2562	-7.41673	45.664	54.1589	69.8806	31.4842	38.127	11.7342	50.5506	35.3529	51.8111	12.0489	46.1185	2.4902	19.0469	15.8705	26.5626	38.7031	27.0198	31.1418	34.591	45.1233	15.2639	17.5436	54.4983	43.9633	38.1299	11.3769	29.5361	26.0802	29.3337	37.3935	1.01769	18.4811	34.1597	22.4182	15.876	26.053	22.5197	5.85542	13.0204	37.9411	5.82616	54.5753	18.6012	30.503
0	48.9687	33.8	44.0366	75.3912	30.0163	64.069	89.1049	75.2046	60.0242	54.37	20.5182	80.9836	40.4069	46.4331	45.9679	55.0375	19.0842	45.4249	37.4385	47.3196	50.4061	21.1818	45.7908	65.132	66.0693	28.7229	30.7066	79.6603	56.8013	40.6709	33.3229	36.4011	49.5942	40.1167	33.2585	30.7477	48.3461	22.2137	44.5802	23.362	60.377	46.6017	38.5854	43.0204	39.6711	21.8532	57.7373	32.8452	42.395
0	54.4007	31.692	40.8746	60.2832	19.9073	50.447	70.8889	80.2316	32.0512	27.884	14.0042	57.6046	30.2449	41.2711	10.8869	39.9835	13.5172	47.8579	34.7895	28.7786	53.3521	23.8578	27.9258	43.159	32.8533	33.0199	3.65261	47.6873	18.6933	14.2649	10.6469	29.4281	53.9992	38.0357	27.3125	13.4777	30.0491	21.5927	15.5262	7.46995	30.62	26.0067	20.8284	30.5074	28.7521	3.42016	51.1703	23.2502	46.855
0	67.6447	21.34	59.9286	92.0402	39.6103	67.177	75.9159	88.1236	42.7002	55.154	42.8692	99.5776	34.2989	73.8381	30.1029	53.3075	15.5172	22.7499	38.1405	36.3466	23.8651	30.9118	43.0068	43.835	67.9613	43.4259	0.462607	58.6873	49.2343	36.2919	18.2149	43.6981	18.8912	33.1707	46.0695	15.2877	38.5081	25.8087	36.0132	13.47	51.35	35.2497	28.3154	32.1014	40.8871	16.3662	63.3053	48.6562	66.828
0	690.645	648.286	679.199	625.932	519.205	528.42	532.483	482.151	395.538	394.505	342.382	376.065	308.677	315.406	240.239	270.2	204.49	174.804	184.574	147.806	136.379	96.3978	90.6558	98.7	94.0693	82.6959	60.4626	90.4443	68.9633	90.6709	33.8089	65.1581	67.2152	87.2527	45.7985	45.1527	70.1031	51.1867	58.7702	29.011	66.323	56.4117	25.7204	82.8314	65.7251	46.9342	87.3323	57.3582	61.53
0	40.2657	22.611	45.3606	66.7692	29.9613	68.907	91.4289	88.3126	60.5112	30.938	27.8962	65.2536	63.5419	41.5681	24.4279	63.2535	36.6522	30.3709	20.6815	51.4546	39.8111	21.0468	14.7098	47.673	57.1233	36.9929	24.3816	50.4983	28.9903	26.1839	2.64685	27.3201	27.2422	23.1437	13.7985	3.09869	23.8321	21.0787	24.7432	-10.854	37.242	37.6287	25.4774	18.1014	35.1041	13.5282	60.1973	17.1962	46.828
0	41.4547	42.367	79.6586	85.0672	46.7453	91.745	80.6459	63.0966	48.2682	64.992	31.2742	67.0646	24.2989	50.5141	26.2659	46.4695	17.9492	53.1279	12.9245	37.9136	49.0281	28.4248	15.8448	65.213	45.3123	26.7229	16.0846	45.4713	36.8013	31.1299	5.97085	21.4551	20.2692	14.6307	37.2585	-1.79331	38.1571	-0.488266	16.4722	11.092	37.917	31.3847	1.45042	27.3174	35.8061	15.5282	45.1973	11.8452	39.476
0	70.9417	49.962	82.9286	94.3372	92.1513	91.772	108.538	111.502	74.1052	47.208	80.7612	104.335	52.4879	93.4061	53.2119	87.8755	34.1652	82.7769	65.6545	57.4816	66.8381	55.6688	43.6018	71.618	90.3933	45.1549	41.3546	60.0653	52.9363	56.6709	41.7279	52.3201	49.3232	31.9277	28.9345	21.5857	45.0221	45.1597	44.4992	36.038	45.62	34.7907	29.2074	36.9934	41.5631	14.6372	73.8993	44.7912	36.909
0	330.888	278.313	364.442	366.986	276.313	256.934	264.997	275.854	242.97	241.451	188.004	238.822	233.299	206.325	180.671	225.524	181.733	208.723	204.655	201.076	185.568	144.588	199.358	187.591	157.204	150.345	115.436	115.065	122.747	105.725	82.4309	72.1851	90.7562	80.3067	63.4205	47.3687	60.0221	62.5657	51.4722	46.551	76.539	40.2767	35.4504	51.7774	41.9951	18.3122	68.0883	39.1692	48.611
0	439.618	405.34	441.064	391.769	315.097	363.934	369.7	342.097	347.186	327.775	342.869	380.254	357.136	361.379	323.103	390.768	292.381	291.506	307.763	279.076	248.244	235.939	186.548	235.808	201.015	179.777	134.95	164.552	145.342	101.968	72.7819	91.5091	81.7022	72.7117	54.0155	44.3147	63.5621	56.7277	37.3372	13.092	46.836	18.4117	-1.84658	39.1554	39.0501	-9.17384	40.6023	44.3312	13.26
0	52.2117	16.476	50.9556	70.9042	24.9073	51.826	88.5109	75.5556	38.4302	36.775	40.4632	84.7666	23.9739	70.0541	50.2929	51.4425	7.2462	45.0199	18.5195	22.6436	40.6221	27.4248	15.3308	50.862	57.0693	48.0739	36.1926	49.5253	51.8553	37.1569	11.4849	27.3471	47.1612	46.0627	32.3395	22.7747	52.9951	22.1057	41.7702	21.822	74.593	51.5477	17.3154	30.1284	44.7251	-7.60684	70.9803	38.6282	30.666
0	39.6987	-9.63299	22.1446	51.8772	35.6643	51.583	60.8889	61.0696	40.2682	45.884	14.2202	52.2536	28.4879	62.6761	3.91389	50.1725	16.6252	25.6959	21.1405	21.1296	28.7841	3.3708	13.6288	41.105	57.4483	18.0739	7.97661	63.2013	38.0983	57.9409	11.8629	23.1581	48.4592	19.1437	27.6635	19.8827	23.2111	21.0247	18.0942	16.66	28.215	21.5197	37.9374	29.6694	39.5091	-2.55284	57.7373	30.6012	36.476
0	41.6177	9.63801	31.4146	31.5532	15.5833	52.501	71.6729	62.1506	42.0782	44.667	30.5452	83.1186	33.0549	51.8921	8.26589	46.0375	12.7872	49.4789	-4.3455	19.7516	40.3251	25.2898	30.6018	44.267	53.0693	29.6149	21.2736	63.1463	50.6663	27.8869	22.0519	21.5901	17.5672	26.1437	25.0155	8.93669	44.5351	19.6197	34.5532	4.71395	37.917	23.8447	31.6394	65.8314	15.4551	5.98816	72.2243	20.0882	46.476
0	12.8337	22.503	38.8206	65.4452	52.3403	62.366	66.0779	74.7996	57.0242	53.965	30.3012	90.8216	60.1089	60.1901	34.8059	38.4965	18.9762	39.3709	19.6005	21.5896	39.8111	20.7228	18.5748	41.159	42.2583	18.3989	31.7876	50.1463	26.2343	37.5899	20.4579	41.5091	37.9182	28.1437	32.7985	2.90969	21.2111	-4.27227	27.9052	3.11895	29.728	17.4927	30.6394	24.9394	30.1581	22.3662	66.8993	32.2502	41.314
0	66.2657	21.367	34.0096	62.5262	38.9073	80.042	94.5649	78.3936	44.9432	47.262	4.92316	70.2536	40.1359	69.3791	15.2929	38.4965	22.2192	45.9929	13.0055	28.2386	34.1631	26.4248	20.3578	35.294	55.5563	29.4259	18.9766	58.0653	31.7743	22.8059	15.5659	46.0771	38.0532	50.2527	47.9345	10.7207	42.4541	18.5117	30.6072	-4.50305	51.485	14.1147	19.3694	45.9664	14.1851	17.0692	44.6833	40.8452	44.395
0	51.2657	24.638	67.6036	58.9592	30.8803	51.366	57.6459	82.9076	45.4842	28.775	21.8422	72.1726	24.0009	33.9191	14.5089	40.4965	6.7872	29.5599	22.2215	17.6436	42.4601	-0.304204	18.8718	34.673	50.2853	28.5609	9.73361	30.6333	32.7473	20.8329	3.29585	29.4821	27.5942	6.87372	25.6635	-3.27931	26.5081	12.5117	6.22924	-10.8	27.215	21.7097	17.9914	19.5344	36.9411	23.0422	46.2243	12.3312	21.855
0	522.239	506.259	488.631	441.337	359.853	323.204	316.294	248.07	259.132	187.127	157.301	163.119	89.9199	66.9731	36.4009	56.0915	12.7602	20.8849	9.6545	13.5626	24.9741	4.1008	11.0878	25.483	46.7183	47.2369	13.4896	35.6603	21.8553	24.0759	20.4849	22.5901	35.8102	37.2797	18.3125	5.74769	26.2921	5.78173	22.7432	2.06495	41.593	12.2497	5.04542	2.72343	18.0231	0.123159	63.6023	26.6282	26.422
0	70.6177	46.232	61.7666	88.1482	29.6103	78.393	75.8349	70.7456	61.8622	51.019	14.2472	68.9026	21.4339	80.4331	36.2389	44.1455	19.7062	38.4249	46.1135	24.3736	43.7301	18.9658	31.9798	46.727	42.5293	18.6959	16.4086	37.4983	44.9903	45.6709	22.7819	26.1311	31.8102	37.2257	46.3935	11.5587	48.5621	25.9437	14.6342	13.254	36.944	40.5747	4.61242	32.1014	26.0501	19.8532	63.4403	48.3582	48.693
0	136.482	96.503	124.523	134.202	74.8533	126.718	114.565	116.773	68.5382	50.181	62.2742	89.3076	46.3799	54.0001	39.9949	67.4695	10.5172	49.9119	23.0325	44.1846	50.6221	36.4518	31.7098	67.673	59.5023	31.5069	17.8956	51.7953	47.8823	38.7249	8.56585	19.2391	39.3232	21.6307	38.7985	26.1257	43.1841	10.6737	37.9322	6.95695	52.782	31.3847	48.3964	18.2904	31.8601	17.1232	66.2783	36.4122	28.801
0	65.1847	18.935	53.2526	76.8502	35.6643	68.15	76.8079	71.4206	64.4302	27.911	51.1932	74.5776	15.5689	49.1091	10.6439	47.9565	22.2732	42.9119	26.2215	33.1576	43.2171	17.9118	35.6828	38.754	40.0153	24.0469	5.13861	34.6603	28.1263	43.1299	10.8089	42.8871	28.1882	42.1977	19.6905	5.61269	32.5621	16.8897	22.2832	17.335	38.107	19.0877	8.18042	24.6154	29.0771	9.88016	53.6833	15.7642	38.557
0	308.861	290.719	363.767	372.904	308.394	322.015	315.294	278.34	244.051	234.83	225.68	328.497	278.758	257.298	279.509	297.957	214.165	226.831	218.25	232.698	252.271	225.993	185.926	176.456	212.069	162.128	158.085	154.552	149.369	153.454	108.755	113.185	110.945	85.1977	81.5015	88.2067	59.6701	52.7007	56.4452	56.416	60.512	42.6287	24.0184	55.2364	48.9681	24.5282	64.6293	36.5742	47.017
0	499.483	458.908	541.577	562.418	466.961	488.258	412.402	389.935	399.916	451.235	413.409	443.2	433.217	480.514	473.32	487.687	421.138	437.182	441.25	414.022	410.217	408.317	394.926	371.943	412.069	338.966	350.95	334.092	321.72	295.725	289.052	304.239	305.215	264.928	225.61	208.153	235.616	230.296	217.337	175.768	205.755	203.899	173.153	143.939	138.725	85.0962	152.872	110.953	124.26
0	12.1307	5.09701	26.0906	25.2562	12.2323	43.583	53.8889	75.3396	28.5112	26.478	0.842156	54.1456	1.05489	45.4331	-1.95111	40.6865	6.9762	16.8849	-2.8595	22.4006	26.1631	29.9118	10.2498	26.835	44.1773	19.6959	16.7336	30.4173	33.8013	22.6169	-9.70415	39.1581	24.6212	11.5497	23.6635	11.2337	40.1031	-3.38027	21.8512	-2.17805	44.62	20.5747	-7.08958	26.1284	17.7251	4.01516	61.3593	11.0882	25.287
0	25.0227	14.259	34.1986	53.6072	11.5563	66.853	69.3749	71.5286	52.1322	57.424	41.6532	79.4426	29.0279	57.6761	22.4819	45.8215	7.7062	36.8849	30.0865	37.8596	28.4871	32.8308	18.6558	57.429	40.2043	27.9119	19.6796	54.0383	33.1263	25.9949	19.3499	43.8871	48.9182	43.2257	30.5555	17.2337	36.0221	21.5927	47.1752	20.984	51.701	24.2497	9.91042	34.7504	32.6441	7.74516	55.7643	39.4662	45.693
0	17.8607	-1.60499	15.0366	44.0942	4.79927	43.88	47.5649	53.0966	33.5382	35.64	17.1392	61.6586	25.3529	48.0541	20.5899	37.3345	-1.9158	44.6409	32.2765	17.6436	37.2981	22.6958	10.6828	36.618	54.8263	36.2369	12.9226	29.9843	29.8013	28.8329	12.2149	14.4281	35.5672	30.3067	29.2045	28.1257	38.4541	17.3497	40.8242	4.03795	35.782	25.6287	23.9374	22.9934	34.9681	-2.98484	76.5753	24.4662	37.963
0	95.3467	18.773	63.6856	69.8232	33.7723	95.961	91.8889	89.9886	70.0242	88.37	54.8692	92.4696	46.4609	60.7571	37.9139	63.5775	26.7602	62.0739	42.0055	35.3736	68.0011	49.1278	34.7098	84.483	60.7183	59.8849	36.1926	89.9303	55.8283	73.0219	35.0789	77.5361	58.4042	49.2527	32.2855	43.7477	51.5081	28.6197	49.5532	44.2	77.458	64.6017	46.4774	42.2364	43.8601	14.1772	71.8723	37.2232	36.99
0	52.5367	16.854	65.4146	82.6882	61.0163	75.177	75.9699	84.3936	61.2952	36.37	11.0852	83.6046	29.9469	71.9731	25.3739	60.7135	18.5712	65.2359	19.5195	47.6976	46.3251	44.1818	44.0068	48.754	58.4213	24.6689	37.5976	55.0653	60.9093	43.5629	17.9709	48.9421	47.0532	54.0627	38.3125	35.5047	53.8321	24.0247	44.8242	28.173	61.134	51.7097	30.5314	32.0204	68.9141	18.6372	67.7643	50.3042	33.098
0	41.2117	40.692	49.2256	65.4722	25.3403	80.853	71.4839	67.5836	64.5382	37.911	29.4092	70.5506	23.0819	55.1901	12.9949	36.8485	-1.6458	26.8309	26.0325	22.0486	17.3791	9.0198	25.8718	47.564	53.0963	36.2909	17.0306	40.5793	37.9093	12.7789	6.43085	22.6441	32.4042	29.0357	4.55553	14.0717	51.6971	5.24073	27.0402	7.90295	43.404	17.2227	0.207415	25.2364	12.2121	14.4472	39.6833	15.1152	29.314
0	571.077	526.503	529.713	471.959	370.178	370.474	367.267	360.34	309.808	247.965	223.518	166.308	117.488	123.271	79.5899	93.7675	35.6792	30.9389	41.5465	49.2656	46.0011	24.2358	35.1148	34.105	47.4753	53.8309	12.9766	56.1733	65.0713	50.0759	0.133853	23.1851	45.2692	30.7927	25.7985	31.7477	37.9411	24.3497	33.4452	1.76795	44.593	52.7907	12.4774	40.6964	44.5091	13.9612	41.6023	51.5742	35.449
0	61.9417	23.097	52.7666	49.4182	26.5023	71.772	78.2939	62.9616	67.3762	51.451	38.0042	88.4966	36.4879	64.2441	22.0219	66.6055	29.1922	43.4519	15.9245	21.3736	18.3521	20.8038	31.6828	43.456	65.7453	27.4259	24.0306	51.9303	67.2073	22.8599	10.9169	53.3201	32.2152	46.0897	22.1505	19.5047	43.5891	17.5927	26.7432	21.065	66.134	52.5197	6.82842	38.0204	33.4011	17.9072	68.2513	20.4932	35.341
0	87.2117	63.503	85.1986	143.526	69.8803	86.718	111.213	116.881	61.1592	69.073	42.1392	105.254	57.2449	109.325	27.1569	87.2535	26.8412	47.5599	32.2495	44.1576	34.1361	22.9118	25.7368	57.051	60.1233	38.6149	29.2736	73.3363	59.0443	44.8329	26.2959	47.8061	37.3502	45.3067	30.9075	32.4227	33.2381	48.8087	17.5802	4.74095	61.593	36.7637	21.7204	49.5344	44.6981	0.745159	51.2513	33.7912	58.449
0	106.455	66.503	70.5226	83.7692	37.3673	106.285	93.6459	114.746	96.4842	63.613	28.3012	103.578	73.9199	89.5681	34.6979	76.2805	29.1382	47.1549	34.1675	39.2116	43.2981	23.1278	44.3848	52.97	47.7453	55.6419	15.3546	59.4713	54.6933	32.7249	18.3499	29.0771	48.1072	40.1707	40.8805	29.9367	33.4811	24.2407	36.0132	50.984	37.593	43.5747	36.5584	34.1284	28.5091	2.63716	65.3053	35.8452	56.774
0	158.401	170.124	217.794	240.256	215.529	279.691	252.024	264.475	226.7	235.046	196.761	268.605	225.407	294.136	288.455	306.254	300.625	380.398	366.114	367.455	379.271	379.615	366.385	372.564	428.069	354.804	325.842	364.795	322.017	354.103	293.917	313.779	285.432	275.307	283.935	269.342	254.076	240.35	258.824	201.308	233.431	233.412	222.315	198.696	202.833	153.339	206.629	175.71	181.152
0	778.726	784.935	822.145	837.661	737.475	667.745	661.808	668.557	604.214	649.965	647.274	703.2	656.326	747.487	664.941	698.768	640.598	603.479	611.168	558.833	539.46	498.885	474.791	457.673	459.637	395.183	380.301	372.525	349.909	339.752	292.161	276.347	285.08	237.577	240.691	191.288	222.697	147.998	146.337	106.227	145.512	114.52	56.2344	78.8854	72.2931	44.5832	93.0343	47.6832	57.611
0	14.7527	-2.57799	34.9016	45.7422	9.12427	38.853	60.5649	52.5286	27.7542	24.884	19.4632	65.5506	13.0009	55.2981	5.42789	42.4695	3.7332	34.4519	12.6005	29.6976	9.05508	21.5058	22.8718	42.754	39.6913	13.6149	8.19261	45.4983	22.6123	22.1839	8.70085	25.6441	29.8912	13.1977	-2.55247	11.4227	30.7781	1.18673	26.4452	-9.28605	30.08	9.6287	4.80142	21.9934	33.1581	-7.87684	51.8723	28.1422	28.287
0	11.9417	5.01601	23.1446	29.5802	-4.82173	46.447	48.8079	53.4476	25.2952	20.532	21.9502	48.8486	12.7849	42.6761	5.21189	45.6325	8.6252	41.5329	20.9785	17.8326	11.9471	29.1008	2.30377	30.916	42.1773	31.5069	22.2466	34.0923	31.3963	16.4809	-1.51515	26.1311	9.05323	16.4957	10.5285	-1.98231	13.8321	5.29573	14.1482	-11.8	32.188	13.0607	13.7204	15.2634	4.10406	3.33916	49.9533	30.4392	24.909
0	16.9417	-1.11899	43.1446	35.2832	29.3673	28.88	44.2129	44.1236	32.2682	38.073	-9.83384	60.6316	13.0549	33.5411	10.4279	49.6865	-4.9428	38.1009	3.4115	12.1576	30.3791	26.2088	15.0878	32.375	55.9883	12.3989	3.81461	28.7143	28.9093	18.6169	-2.81215	13.4821	16.6752	32.7927	14.4745	6.20669	19.6971	6.45773	4.71624	-11.503	21.323	15.0337	9.34242	11.5344	16.0501	-21.3898	57.8723	15.7372	29.693
0	44.8877	25.016	49.0906	71.6612	30.0163	50.204	74.1859	66.9076	55.6732	24.748	28.0582	98.8756	13.9739	46.1631	22.2659	52.0375	30.6252	31.5329	18.2215	14.1846	32.2981	18.3708	29.7638	52.483	55.4483	24.2639	18.3546	48.8763	65.5583	34.2109	28.1879	32.9961	44.3502	47.3337	27.5555	48.3957	37.5081	17.1597	19.2562	28.416	53.917	40.1417	17.4774	33.4534	36.4281	-0.876841	53.4673	18.3042	44.639
0	40.7257	25.881	52.0636	50.4452	50.1783	73.366	89.1049	79.2046	55.2412	70.019	20.1392	73.9026	43.2169	79.2981	30.1849	67.6325	46.0032	46.4249	52.6275	20.5086	39.8381	11.1818	44.3038	64.186	62.6913	40.7499	32.8416	37.7413	57.8553	38.3459	14.4579	42.4281	55.2152	41.5767	51.5555	31.9097	63.8871	40.6197	35.4182	36.66	40.107	52.6827	27.1534	27.8044	41.7791	15.3122	57.6023	55.1152	49.801
0	81.2387	71.53	65.8206	97.6612	49.3943	79.772	75.7539	77.8536	51.2412	55.83	44.1932	83.5236	35.7579	59.8651	35.5899	58.3615	41.3272	58.2089	23.6545	40.1846	44.9191	49.5608	40.4388	71.132	94.1773	61.1279	42.3006	61.4713	50.5853	34.9949	34.8089	43.6711	34.5942	39.1977	50.5015	23.5857	78.1301	13.8627	50.2562	40.362	50.296	47.0337	33.6394	30.1824	53.2931	7.85316	77.0073	41.3312	50.72
0	464.401	377.178	229.334	214.661	193.961	188.177	212.294	152.259	132.322	108.046	76.8692	122.2	66.7039	95.5681	48.0489	89.5235	9.1922	58.5869	28.5195	46.5086	40.6761	24.8308	42.0068	50.97	66.9073	29.3449	16.0576	59.4443	57.6123	38.7789	9.86285	35.5361	40.1882	58.6577	46.9075	24.9097	43.6431	29.0247	28.1752	1.41595	39.782	32.1957	37.9644	42.4534	39.8331	10.2042	62.8183	56.4932	39.666
0	43.1847	21.232	60.4146	73.6882	29.2593	64.853	61.4289	60.8536	63.1322	40.235	19.6802	68.3076	47.3799	70.4061	11.4009	68.3615	39.9762	39.3709	25.8435	29.9676	34.6491	28.0468	34.9528	62.294	63.7453	40.3719	25.8686	40.7413	50.6933	45.7249	12.3499	13.7521	31.0262	14.5497	16.5825	42.8557	47.5891	35.9437	46.3102	15.173	29.512	27.6827	22.5854	62.8584	41.8601	17.0962	70.0883	24.8452	35.882
0	48.3467	43.746	53.1986	79.3102	33.1783	59.664	64.6459	52.7456	40.9162	26.451	26.1392	58.2266	12.6499	44.3521	32.1569	58.9565	-4.1048	47.6139	36.8975	53.3196	25.5681	14.8578	17.1148	52.186	57.1233	48.0739	23.0306	34.9303	58.6663	31.2649	-12.7041	27.7521	33.4862	19.7117	36.0695	4.31469	29.9411	16.5387	26.4722	12.984	34.998	36.4657	13.4504	32.4534	29.6171	9.25816	47.1973	26.1692	36.071
0	66.2927	54.692	106.415	111.553	51.3673	73.42	109.348	87.1776	90.5112	82.938	57.3282	100.876	44.8929	64.4331	52.8869	82.0915	27.8682	58.3709	23.6275	47.2386	64.9471	37.0738	42.6558	52.267	61.8803	32.9119	42.7606	64.2823	41.5853	47.0489	25.6469	35.1311	34.6212	46.1167	49.3395	16.9367	44.6431	28.1327	38.8242	21.227	52.053	38.7637	16.7474	53.0204	33.5901	10.8802	70.6293	30.4932	47.098
0	307.05	249.097	297.199	300.499	224.583	305.961	331.051	292.8	317.592	297.1	300.545	323.146	281.082	293.027	251.374	288.876	200.138	219.723	165.114	178.293	159.406	115.723	103.358	85.754	93.8803	75.6419	49.1926	47.9033	57.0443	41.6169	21.7009	32.7791	38.9182	27.3337	10.9075	1.20669	31.9951	-7.46127	30.5262	0.65995	47.917	18.5477	3.31542	30.5614	44.1581	-14.1198	48.4133	14.0072	31.557
0	1378.59	1354.96	1432.17	1312.07	1133.04	1113.56	1092.32	1086.42	1088.19	1079.21	1071.36	1153.77	1073.81	1097.33	1051.7	1075.63	977.76	964.506	886.439	851.644	789.676	719.452	686.764	654.429	584.853	486.155	460.355	433.633	418.639	360.941	277.998	307.212	281.188	226.334	241.448	190.207	194.319	163.512	146.689	133.795	147.458	149.385	87.1534	103.615	131.59	70.5282	117.034	75.0612	98.584
0	24.8607	15.422	60.0096	78.7422	35.4753	59.772	85.4559	57.1776	78.5652	51.154	24.8152	84.9836	32.0819	63.5141	36.0219	56.5505	39.9222	32.9389	30.0595	37.5626	41.4331	31.6418	37.4118	59.646	62.8263	30.7769	22.1656	63.9303	50.5043	40.3729	22.1879	47.8331	60.0262	50.7927	29.7985	36.0447	35.8051	22.7817	32.2832	37.93	42.917	43.5747	37.7474	35.6154	46.4821	13.0422	56.3053	49.8992	28.99
0	26.4277	5.85401	35.8206	37.3912	36.3943	43.069	55.1589	60.5836	35.4302	22.154	32.8422	73.0916	19.4339	37.0271	24.3469	47.9565	14.9492	29.9659	10.0865	29.1026	32.5411	14.2628	34.3038	47.105	58.7183	24.3719	30.3006	57.7413	38.5313	27.8599	23.4579	43.6441	48.7562	37.4687	18.6095	14.0987	29.6701	34.7007	28.3642	-5.69205	35.404	34.6017	27.3154	22.6154	41.9951	9.77216	53.0613	19.6832	28.017
0	46.7527	34.395	19.7126	66.9592	22.6373	87.853	64.7809	70.0966	66.6732	46.397	33.6262	79.2806	15.3529	65.5681	11.9409	62.8215	11.0842	62.1279	15.8165	30.6976	35.8921	23.8308	37.7908	50.808	39.5023	50.8849	30.4626	62.5253	50.8013	27.5349	-6.56915	28.8061	50.2422	17.7387	14.2315	9.09869	28.0221	2.51173	40.8512	13.687	51.728	23.1147	11.7744	13.2904	27.0231	14.8262	51.8993	57.6282	23.611
0	69.0497	40.8	64.5226	76.0672	43.6643	87.772	82.5649	91.8806	77.1592	49.694	64.9232	95.2536	51.7849	61.8921	72.8869	71.1995	71.0842	78.6959	48.6815	64.3736	62.4061	57.8308	74.8718	71.754	68.2313	75.2099	28.7336	68.1463	59.3423	72.2109	38.1879	47.6711	46.9182	68.1167	59.8805	51.6667	64.5351	47.6467	44.1482	43.768	69.539	53.0067	49.6124	69.6694	62.1041	24.9612	81.5753	64.4392	66.557
0	54.9687	15.854	36.1986	40.9592	16.8803	56.556	65.6999	83.8806	58.3492	38.181	37.3282	80.7946	36.0009	44.5681	44.4279	65.6325	36.9762	34.9929	5.2215	55.2386	42.7301	45.2628	34.1148	64.51	67.6643	55.0739	25.9496	55.3363	60.1803	40.9139	4.48485	43.5091	43.0532	69.8197	29.6095	30.6937	39.9411	28.8627	38.1212	28.119	45.998	19.1687	29.9104	30.9394	38.0501	-0.606841	57.4403	40.9532	54.071
0	40.7797	35.908	64.0636	65.0942	32.5023	82.691	80.3479	106.502	82.7542	79.64	42.6262	92.7666	42.3259	61.6221	39.8869	98.4965	39.5982	51.5329	40.3305	45.6976	85.4331	54.8308	65.6288	58.808	64.1233	57.5069	52.1926	84.8493	67.7743	67.8059	33.2149	65.2661	63.5402	72.8467	49.2315	59.4777	63.6971	49.5117	74.4722	45.984	55.593	36.8717	29.8284	66.5344	54.4281	43.2042	56.1423	38.0612	70.855
0	1712.32	1637.69	1415.47	1461.85	1424.12	1507.93	1542.51	1534.02	1533.92	1578.61	1456.17	1518.93	1502.6	1524.33	1460.35	1502.96	1467.17	1506.32	1518.63	1533.16	1547.78	1538.29	1512.09	1553.19	1608.23	1524.7	1569.08	1590.63	1598.32	1555.86	1504.97	1562.83	1586.92	1579.87	1563.42	1576.23	1562.51	1599.84	1600.72	1527.66	1560.32	1569.01	1596.99	1620.21	1666.16	1635.83	1655.71	1638.66	1604.94
0	50.9957	24.719	41.4686	87.1212	33.4753	83.664	92.5649	64.9886	71.1322	56.857	51.2472	91.8486	32.2719	65.0001	38.8869	83.2535	48.5712	59.9119	35.6275	46.7246	49.6761	48.7498	70.7908	55.997	92.5023	60.5339	41.4896	60.0653	74.9633	55.5349	38.4579	36.7521	66.7022	66.0627	48.3665	44.3417	49.9411	50.0247	28.2292	16.416	64.431	39.0607	25.0454	52.6694	57.0231	5.79916	76.7103	51.6832	50.584
0	143.726	85.476	131.983	149.661	88.6373	144.664	161.754	151.665	116.484	109.857	138.031	172.822	125.136	167.325	137.725	152.633	138.057	130.479	136.736	118.887	136.136	112.074	109.926	122.456	138.583	105.074	113.193	128.119	129.828	137.346	104.971	144.023	131.675	130.712	130.935	102.964	112.373	123.404	95.9052	103.795	147.62	156.196	108.991	104.29	101.698	105.583	162.899	117.683	139.368
0	90.2927	59.097	78.8746	105.472	78.3403	100.718	133.511	116.421	103.943	87.694	81.9232	142.876	95.5419	115.811	80.0489	120.335	89.3812	91.9659	74.5195	83.1846	86.7031	85.6418	81.1958	124.186	97.0693	103.399	80.5166	109.66	118.963	104.941	70.9709	84.9421	98.4592	80.9277	76.3665	87.8017	127.914	90.6467	87.4722	59.66	116.647	89.4117	84.1804	80.1554	103.293	89.0152	135.845	79.0072	73.666
0	312.645	278.422	291.145	304.256	285.178	294.988	298.835	344.043	302.43	311.911	293.058	306.254	307.38	292.054	261.022	330.038	302.409	306.696	322.331	315.725	284.109	321.182	302.764	333.375	315.934	346.669	309.463	326.011	332.504	322.292	311.755	313.158	331.756	344.469	324.475	349.748	330.589	352.025	352.905	324.984	349.917	328.872	338.666	326.804	373.59	322.961	412.467	339.277	354.693
0	1008.97	965.368	860.307	842.986	768.907	822.853	854.294	867.178	884.159	828.992	813.572	845.362	837.218	884.433	783.482	873.633	835.733	909.128	843.574	872.752	903.622	857.236	902.44	916.781	946.799	892.669	906.301	936.903	993.855	961.995	946.35	975.833	975.269	1000.71	956.556	924.072	1007.27	1008.7	994.148	1007.55	1021.54	1025.76	1012.72	1011.05	1018.89	1051.02	1116.33	1002.01	1079.42
0	23.8877	-5.68699	31.0906	44.6072	29.6913	45.231	59.9699	62.6646	46.9162	24.019	22.2742	64.5776	12.9199	36.7031	27.6979	75.0645	19.4902	24.8579	31.7355	28.5086	32.4061	20.3168	12.2228	51.213	51.1233	48.0199	10.8956	42.1463	28.9903	36.4809	-1.73115	23.5631	28.9722	23.4417	19.6365	27.9637	39.9411	26.7817	1.52624	8.38895	35.458	20.7097	10.7204	35.1014	38.9951	-14.5798	41.9263	30.8182	38.044
0	55.3737	13.746	37.1716	61.5802	41.8533	65.069	72.6189	83.5556	52.9972	38.83	41.1392	97.3616	37.9739	75.2981	32.3199	69.3615	32.0032	46.1279	56.7895	53.7786	49.7301	34.3978	39.4388	62.24	77.8803	47.6959	50.9226	67.7143	57.3693	65.3189	21.1339	27.2661	33.9722	37.1437	37.5825	46.8827	60.9141	38.1597	61.6892	36.227	57.404	62.2497	24.9914	42.6694	38.4551	11.7722	81.2513	57.5742	52.044
0	67.8067	22.827	77.1716	83.4182	55.5293	86.772	100.808	104.8	63.4032	57.64	56.2742	109.849	53.9469	79.4331	54.5089	79.5505	37.7602	55.3709	67.5195	45.0756	53.7301	37.8578	59.7368	65.24	99.5833	64.2369	49.3006	66.0923	86.9093	68.5079	36.9169	45.9151	75.4592	60.6577	51.6095	62.8827	60.0491	48.3227	62.1752	42.308	69.944	41.8447	46.8284	73.3994	46.9141	48.7452	103.926	53.0882	68.557
0	35.6177	10.827	54.5226	55.6072	14.7453	67.42	87.1319	70.5556	52.2132	21.802	16.1392	64.4696	40.6769	76.6221	38.3199	58.8215	26.3002	30.5599	43.2765	28.5086	52.1361	35.0738	34.6558	55.781	61.5833	48.1279	32.7066	48.3093	44.3963	38.3189	7.94385	38.5361	52.9722	46.7117	47.4745	20.3147	48.8321	19.7817	32.9052	26.578	42.809	28.6557	28.0994	64.9664	34.2931	17.1232	69.6833	17.4122	37.774
0	49.6447	28.286	35.3606	68.3372	19.5833	42.61	79.8889	68.3666	46.2682	43.235	27.4632	92.3886	15.4339	75.0001	9.61689	67.7405	15.9762	57.1819	39.1945	47.4006	52.1631	20.7498	33.8718	61.267	50.4483	34.9389	17.5706	64.4713	71.2613	39.1299	2.86285	23.2121	27.8912	53.1977	52.6095	27.8287	58.4811	33.8897	35.0132	18.065	52.458	41.0067	38.2614	35.6154	38.0771	1.96116	61.9533	37.6282	45.179
0	39.1577	-0.199986	41.7396	53.1482	38.0973	73.447	74.8619	83.4476	39.5112	68.748	49.4912	72.4966	39.1359	73.7841	35.1569	57.0645	6.6252	47.6689	18.7625	41.4816	47.4061	27.3438	20.4118	48.213	67.2853	53.3719	48.0036	56.7413	34.2883	21.3189	12.9979	41.9151	38.8642	42.6577	15.7445	35.7747	40.1301	29.1327	42.9322	24.903	48.863	23.7637	37.1804	36.3174	57.6711	-14.7418	59.6563	19.4392	50.828
0	424.672	373.232	322.172	354.715	297.313	321.583	322.402	341.178	297.268	347.613	291.869	341.686	327.893	338.973	291.32	350.524	291.49	355.56	331.979	374.833	343.784	358.912	374.791	391.591	408.339	368.912	353.139	413.309	408.585	393.806	404.782	409.671	457.486	428.955	376.61	418.694	447.373	409.214	417.31	440.47	438.998	473.439	449.369	440.263	471.968	450.096	488.386	492.223	509.044
0	33.8607	31.935	56.6036	65.9592	44.0163	81.637	92.1319	113.827	55.9702	63.559	58.2742	87.3346	56.8389	84.2711	52.0759	74.7675	55.0842	40.9659	27.6815	65.2926	58.0011	60.2898	40.9798	71.862	84.9613	57.9659	38.5706	80.3633	90.5583	64.6979	16.5389	64.5091	57.7562	51.4687	63.5825	49.9637	74.9411	47.1327	67.2292	43.605	93.296	65.7097	37.1534	58.8584	66.2661	26.6642	96.0883	58.2232	64.936
0	97.3197	87.178	100.821	116.904	84.6103	113.826	135.078	120.881	107.97	101.721	84.8152	109.416	96.5149	95.6491	81.7519	104.578	90.8142	89.3979	71.3575	96.4006	81.3521	68.5608	97.5478	140.537	106.799	112.074	75.7066	114.038	123.369	111.752	73.2419	102.536	95.8642	104.577	100.475	103.856	88.1031	80.7007	102.661	76.092	109.566	107.899	97.8824	98.2094	114.563	83.7992	130.44	82.1692	93.747
0	90.8877	73.395	120.199	101.121	71.9613	78.853	88.6729	112.935	70.4302	84.802	57.5722	129.038	63.6229	108.865	48.8869	81.8755	53.5982	62.5869	71.8435	76.5626	81.6491	44.7498	70.2768	83.618	87.7993	82.4259	66.7876	81.1733	67.5043	75.2379	48.5659	58.9691	79.9452	70.3067	83.4745	26.3147	91.7511	62.0517	57.4992	27.416	100.269	61.6017	37.9374	64.3444	69.7791	20.3662	102.224	44.0612	92.26
0	485.699	463.557	453.415	455.256	449.286	484.366	480.835	459.611	445.889	446.451	420.788	461.659	436.92	480.919	431.455	512.335	483.922	484.696	447.628	455.076	487.622	466.777	479.439	520.645	530.339	521.777	477.571	489.011	525.558	520.968	527.62	523.644	523.296	527.388	530.043	501.694	557.589	496.917	531.688	524.524	526.188	550.196	519.612	599.101	590.32	554.339	614.305	569.764	603.53
0	713.591	659.854	626.469	644.256	568.286	581.447	592.781	603.07	562.862	557.235	560.815	602.903	598.731	637.568	590.266	620.308	616.814	676.777	650.682	703.752	682.595	645.939	706.007	729.24	737.096	722.885	752.977	777.228	805.963	798.13	767.539	759.158	816.756	805.225	830.881	820.586	853.13	818.458	866.283	819.524	904.647	870.493	870.531	895.615	872.212	865.15	923.251	897.899	913.314
0	45.1577	7.66501	36.4956	75.0132	23.3133	69.042	70.5109	58.9616	45.8622	62.208	36.1122	66.9836	41.2169	58.1901	29.8059	61.9565	26.8412	53.1279	25.5465	27.1296	61.1901	24.8038	29.8718	69.51	55.8263	52.5879	27.7336	65.4983	50.6393	54.8329	23.7819	39.9691	51.4862	43.2257	52.4745	34.4227	45.6971	36.0247	36.5802	7.57795	47.863	16.3037	18.8554	31.9394	34.9411	-0.579841	75.2513	31.9802	38.341
0	49.2117	18.124	64.6856	71.0942	28.2053	66.069	90.5919	71.7186	63.4302	35.911	22.7072	74.3076	21.6499	62.5411	36.0219	53.9025	18.4902	77.6689	64.1135	27.1296	49.6221	19.3708	46.8988	61.51	79.8803	35.2909	28.4626	68.7143	45.4773	63.1569	22.0249	43.4821	28.0532	41.0897	37.1775	27.0987	44.9411	17.6737	31.6612	15.66	58.782	24.3307	19.7474	31.8854	55.0231	28.9342	90.0073	31.7372	47.828
0	68.8067	11.449	60.7396	50.0132	28.5023	68.772	85.0239	79.1776	79.1592	54.613	42.4092	86.8486	52.2169	71.4601	24.1849	53.1995	30.6522	39.2359	24.1945	37.5626	37.4331	16.1818	61.4668	46.673	86.4213	57.7769	20.8686	63.5253	59.0983	36.7249	15.4579	50.0231	59.2692	57.5767	56.9615	36.0447	77.1841	36.9167	50.5532	30.254	51.863	58.8717	22.5854	26.6694	62.7251	48.2042	69.2783	46.2772	67.152
0	38.2657	29.205	61.2796	50.7422	49.0703	60.015	77.1049	61.9616	56.4032	50.316	39.8152	78.7666	17.8929	61.1091	22.1029	56.7405	2.5172	58.5869	38.8435	26.8326	59.8111	16.9118	33.4938	36.754	71.1773	30.5879	34.0846	41.9033	46.8553	49.0489	17.0789	18.5901	40.7562	29.5767	30.8805	48.9367	47.9681	3.07873	39.3102	10.93	66.269	60.5477	12.9374	58.2094	34.2391	14.2582	70.9803	29.0612	42.53
0	53.8337	20.584	55.8206	68.8232	27.3943	64.88	80.4289	79.8806	67.8892	43.127	50.6532	87.9296	40.5149	74.5681	60.5899	71.0375	28.6792	62.1819	37.1675	44.9136	58.4601	10.1548	48.4388	52.618	73.3933	46.1009	15.7336	40.2283	47.1263	50.4809	26.7819	36.9691	63.0802	41.0627	35.3125	47.6127	49.4541	41.0517	52.8242	28.93	53.35	39.8717	24.1804	44.1824	38.4011	21.2852	74.2783	41.0072	53.449
0	53.3737	51.503	66.1716	64.7962	40.5023	77.799	97.4289	119.124	62.8892	45.532	35.0312	65.1186	40.3529	76.5951	53.6979	97.4155	30.0842	68.2899	41.6545	48.8866	58.7301	37.0198	36.8178	78.132	68.3663	42.1829	40.6256	62.1463	67.9093	75.6979	38.8629	42.7251	39.5402	48.6847	58.5825	30.5857	37.9681	36.7817	46.9592	32.768	70.566	37.5197	44.5044	56.3724	43.9681	33.3392	76.6293	27.1692	61.476
0	398.51	333.638	366.794	367.688	273.502	310.907	331.186	339.421	314.538	280.127	306.599	315.2	283.65	338.541	271.428	330.984	300.165	294.966	299.412	303.509	300.838	270.209	334.926	349.321	324.583	298.183	299.22	376.119	347.234	361.59	311.107	329.05	363.513	337.198	346.475	330.748	344.832	388.458	373.932	328.93	397.431	366.385	387.396	373.804	360.509	350.447	383.575	357.872	381.503
0	61.9957	55.881	63.1176	61.7422	22.1243	84.177	90.7269	93.7726	75.3222	56.262	73.2742	108.93	58.7849	68.1091	24.1299	65.6055	33.1652	61.0199	42.5465	43.7516	44.4061	13.3978	46.0608	97.646	67.9073	50.6419	35.9496	69.5253	76.2343	61.4539	46.0249	77.7251	43.9992	81.7657	34.7445	22.9367	69.6431	59.5927	37.3642	46.416	59.566	40.4927	33.2074	59.8314	66.9141	-1.06584	77.8723	38.7642	56.882
0	94.9417	117.476	145.875	145.688	108.043	135.015	140.808	152.232	93.6192	105.532	107.085	124.795	88.8929	143.919	103.13	108.687	94.5982	111.263	91.9245	129.158	113.811	87.7768	102.196	87.646	123.366	130.75	93.1656	109.471	113.747	86.0489	48.4579	118.752	102.756	106.361	98.0425	72.9637	92.9411	96.9977	77.4182	109.578	111.89	101.629	83.3964	98.7234	105.941	69.8802	146.521	112.683	76.693
0	81.1307	81.935	84.4146	100.256	58.6643	88.177	102.267	97.3936	76.6732	81.073	64.9232	102.038	64.7309	88.2711	58.4549	82.7675	80.4362	97.0739	53.7895	81.7246	86.3251	57.2628	61.1148	83.375	118.502	53.1829	65.2196	58.6333	83.3423	83.5079	46.0789	82.6441	64.6482	86.0357	69.8265	79.7747	69.4811	73.0247	62.4182	63.605	77.728	75.4657	67.3154	73.1014	86.0231	42.5282	101.17	57.8182	66.449
0	454.942	435.151	421.713	416.094	412.394	453.123	409.646	450.448	389.781	422.694	383.166	441.146	418.272	414.352	403.563	425.849	417.895	436.047	382.033	432.806	426.757	425.074	436.034	466.186	480.204	466.399	440.896	486.687	452.99	431.752	426.323	457.698	498.431	462.631	437.908	437.315	479.724	464.944	469.31	440.93	499.458	439.926	447.991	496.615	487.752	470.61	516.251	478.683	486.368
0	682.374	644.692	608.145	598.634	509.772	559.718	631.754	557.665	553.646	538.884	531.247	535.119	532.028	551.514	536.968	577.254	551.652	600.966	560.493	579.833	560.514	581.993	577.818	587.24	635.907	619.723	573.734	635.498	626.558	605.049	585.998	613.644	639.513	644.09	649.745	627.856	677.103	589.377	662.932	617.065	699.026	644.683	629.18	676.723	679.185	676.853	704.899	661.439	686.206
0	42.3197	10.476	56.2256	70.8502	27.1243	62.042	80.0509	72.1506	61.9162	28.397	19.4912	76.4426	15.6229	52.1091	34.4549	58.6055	24.8412	39.1819	32.7085	45.8596	62.0821	17.3708	29.2228	48.673	71.6913	24.0469	22.2736	52.2013	43.4233	37.7519	15.0789	47.6171	45.1882	34.5767	37.7985	26.4777	49.2651	8.07873	48.0402	15.578	35.296	39.5477	12.3154	38.9394	31.6171	12.6102	65.7103	16.5742	40.99
0	34.8607	10.638	59.7666	50.4992	28.8263	62.312	60.0779	90.7186	43.8622	51.397	30.3552	108.011	24.4069	57.9461	39.9409	48.4155	22.4362	42.5329	22.8705	18.4276	55.7571	37.1818	53.1958	41.078	54.7723	25.3449	29.7336	57.7683	57.4503	48.8599	10.4039	40.4011	47.8912	48.4147	30.2855	19.0987	54.3191	30.5657	37.8512	33.173	72.377	41.0337	21.4774	43.3724	39.5361	23.3392	70.6293	25.8992	30.666
0	49.9957	18.719	27.9016	68.9592	19.6643	62.88	76.9159	70.7726	43.7542	45.532	31.9232	63.8756	26.4879	59.4601	24.5899	67.4155	50.6522	46.8039	13.4925	44.6436	47.6221	31.2628	26.4388	39.943	60.0153	48.1009	32.1926	66.2013	59.5313	38.7789	4.18785	44.3201	44.3232	70.1167	25.1775	31.6937	34.9141	18.9977	25.9052	21.443	63.025	32.0877	33.5044	36.2634	49.9141	17.1502	68.8453	17.1962	34.233
0	57.6447	32.557	50.1446	70.1212	43.5023	69.961	84.6999	84.7726	56.5382	56.478	38.6532	106.308	40.8929	77.7301	48.4549	61.4425	34.0302	65.2899	58.4115	46.9946	40.4331	38.2358	43.9528	71.024	84.7993	54.9119	47.3006	80.6873	48.2343	41.8869	18.6199	51.4011	56.6482	67.8737	41.5015	45.5047	31.8871	35.8627	50.7162	32.416	78.647	44.6557	39.1264	47.0474	62.9411	33.5552	75.7103	72.8992	50.449
0	42.5097	27.962	37.9016	54.1212	5.42127	48.285	49.2129	57.9616	57.1862	45.748	20.5182	63.5236	21.3799	58.5951	36.8599	61.9295	25.3542	47.8849	32.0595	15.6436	35.2711	14.5878	34.6558	55.483	58.3663	39.3179	43.3546	41.5253	43.4233	40.3729	30.0519	32.8061	27.8642	35.9277	11.0965	29.3417	53.1571	14.4037	30.6072	-3.04305	47.08	32.4117	31.2074	41.3724	45.7521	10.1502	64.1973	36.6282	33.395
0	72.7797	14.881	54.9826	72.3372	28.7723	65.664	86.8079	77.6106	73.2952	59.343	28.5992	83.0916	37.8929	70.8921	53.5359	58.3345	55.9762	47.2629	38.7355	28.3466	52.2711	30.6148	32.4938	42.537	62.3933	38.1279	47.6256	60.8493	43.1263	63.1839	22.1609	35.1851	61.8102	50.8197	37.9345	24.2877	51.5081	18.2137	51.9052	31.092	66.728	37.0067	25.3964	31.4804	58.1311	5.61016	71.2243	47.6562	49.341
0	370.293	307.367	336.577	355.472	283.205	305.474	328.348	329.962	307.43	306.992	266.031	367.146	273.731	328.865	313.833	324.2	286.679	351.02	282.412	302.401	305.136	314.885	305.169	329.051	383.691	328.453	345.22	320.876	349.423	330.698	332.566	345.942	351.08	338.036	364.097	333.667	348.67	357.079	334.905	337.47	369.539	369.493	349.774	384.155	423.968	325.988	393.656	362.845	365.071
0	75.5637	29.584	72.6856	65.5532	6.63727	54.231	89.1859	97.0966	72.5112	58.613	37.7882	68.7396	52.4069	51.3521	44.1299	71.2805	39.1382	41.3169	47.8705	67.5626	32.5681	47.9658	45.4118	59.294	100.069	40.4259	55.3006	64.2823	81.6933	53.6169	48.2419	59.5361	33.1612	44.5497	37.9345	31.5587	42.4271	18.2957	59.6072	39.93	77.512	55.9797	49.9914	60.7774	38.8331	39.6912	62.8183	61.3042	64.125
0	62.7527	38.07	67.9016	70.2292	46.5563	79.285	87.1589	98.2856	67.2952	41.208	37.0582	97.5236	55.7849	60.4871	37.9949	89.1455	50.3272	75.5599	60.0055	67.1576	58.0011	28.5608	66.1418	50.618	83.4213	41.7499	55.8686	77.0923	61.9903	50.1299	30.5929	70.5361	58.2422	46.9547	65.3935	39.8557	95.9951	67.4847	48.9322	13.984	56.08	76.3847	51.5854	62.2094	44.4281	34.7992	79.1703	56.8722	71.071
0	73.9147	73.746	91.5766	77.3912	80.0433	97.204	106.619	113.529	97.2682	62.181	54.9502	106.822	80.3529	104.622	79.2389	104.146	70.0032	80.0739	59.6005	73.1576	71.2711	35.4248	70.4668	95.105	96.2583	74.5339	65.5166	82.7143	91.6393	98.1569	78.9709	72.9961	101.783	91.0357	79.6365	71.9367	81.6971	56.9437	75.8782	70.281	82.242	90.8987	70.9104	73.8044	108.563	58.6372	90.8723	73.3042	85.855
0	322.185	296.476	287.28	293.472	260.502	294.664	305.538	324.529	297.105	272.694	277.247	294.876	278.353	282.19	242.32	287.254	255.246	275.641	277.06	292.887	311.595	278.506	310.845	314.159	318.285	312.858	293.571	314.687	340.45	342.671	284.296	293.563	307.026	323.063	315.962	308.342	303.022	305.674	326.04	308.578	374.08	303.007	333.72	336.507	316.347	327.799	365.251	327.466	328.098
0	1586.05	1460.58	1343.93	1264.93	1172.18	1241.07	1221.65	1242.29	1217.89	1235.05	1212.36	1268.58	1247.16	1285.68	1274.27	1313.88	1293.65	1307.13	1323.71	1350.37	1350.87	1333.97	1376.95	1384.7	1468.83	1441.75	1414.41	1496.42	1453.04	1498.35	1404	1467.08	1541.97	1462.58	1502.47	1513.13	1514.83	1513.78	1529.36	1475.82	1553.81	1533.57	1525.02	1577.1	1554.75	1544.34	1602.71	1559.98	1504.21
0	38.2117	11.097	61.5226	64.2292	14.1243	57.231	75.5649	82.5556	45.1322	53.64	36.7072	80.7666	41.1899	77.9191	38.8059	57.2805	37.4362	47.9119	39.4925	48.4816	42.9471	43.8578	42.6558	36.943	45.2583	36.6689	19.0306	39.5253	53.0173	40.3189	48.0249	55.9151	40.0802	32.6847	29.8265	46.5047	31.4811	37.3497	47.4722	5.22695	59.998	41.9527	17.7204	51.4534	24.1851	17.9072	61.1973	45.8722	53.179
0	36.5097	9.80001	42.3336	70.0402	22.8263	77.556	73.1589	60.3666	58.8622	37.532	40.2742	67.4966	49.8929	70.7031	24.3469	61.9025	22.7602	48.9659	29.0865	36.3466	29.4331	25.9118	34.2228	67.835	62.3933	28.2639	23.4086	52.4713	51.4503	34.6169	10.7549	36.0771	49.8912	21.0627	41.6095	40.4497	53.6431	16.5927	17.9052	12.065	55.755	38.9527	15.9104	32.5614	38.4551	31.0422	40.8993	61.8722	64.666
0	39.4547	1.61101	41.7396	51.3642	14.2863	56.15	68.2129	63.8536	51.2682	48.613	16.4092	77.2266	23.3799	54.3251	19.0219	47.1725	8.7872	46.8849	23.7355	23.7516	20.8651	12.3978	14.5208	55.429	49.8263	28.2909	23.0576	42.3903	48.4233	45.6439	-4.46115	32.3471	46.4862	13.5227	37.1775	-3.57731	41.4811	26.5657	8.93224	8.49695	32.998	26.7367	24.1804	21.4264	39.4281	7.42016	67.4673	25.6282	53.53
0	36.8607	-0.929986	32.6856	30.0672	10.6103	48.772	48.2939	53.7726	30.6192	27.262	3.57216	48.6046	-3.48511	50.2441	5.80589	43.6055	8.1922	33.2629	7.2495	23.8056	2.35208	7.2628	0.141767	26.078	53.8533	17.6689	6.16561	41.3363	12.8013	21.3999	2.94385	16.4821	25.1072	13.5497	20.9345	-8.03631	27.4271	8.67373	7.41824	-1.42205	27.188	30.6287	-11.8466	15.3994	22.3201	-4.52584	36.0343	17.2232	28.639
0	56.9957	21.476	37.6036	75.8502	27.5833	72.366	89.0779	70.2046	46.4032	58.586	51.5722	90.1186	67.2449	46.1091	61.2119	60.9025	27.3542	57.4249	29.0325	62.8866	38.0551	34.8848	50.1958	71.105	74.8533	68.6689	32.1116	63.5253	73.2343	37.9409	38.3769	39.2121	63.9722	45.4687	37.0425	34.4497	49.9951	44.3767	36.9052	43.66	41.809	54.8177	26.0454	40.3444	57.8331	24.3122	93.7103	46.7372	73.044
0	52.1577	31.638	46.1986	67.2832	43.9613	64.934	91.0509	67.2586	70.3222	82.64	54.5722	106.605	27.7309	89.8651	39.0489	76.7945	28.7062	76.2089	31.9245	63.6166	75.5681	52.6688	36.5748	56.051	74.0693	55.4799	24.3816	63.0923	50.6663	67.0219	27.2959	50.3741	69.7832	63.1707	61.4205	40.6667	66.1841	43.1327	47.0942	31.66	70.809	46.8717	22.2884	53.2094	53.3201	27.1772	71.6563	63.0612	62.017
0	328.807	290.962	301.226	286.121	247.772	274.88	295.538	262.448	271.295	250.532	243.869	281.308	253.758	269.649	243.103	290.146	239.354	298.641	296.493	250.86	275.676	258.101	283.007	300.51	299.015	262.074	266.95	318.092	298.126	295.184	266.052	332.293	329.134	281.415	319.664	303.694	316.427	318.458	309.31	291.2	325.539	317.872	317.018	338.182	325.698	319.555	377.251	343.547	374.125
0	24.6717	-2.57799	46.9556	67.8502	12.1243	64.339	71.8349	73.0156	37.1322	31.559	24.2472	77.5506	34.6229	62.0821	31.0219	51.5505	39.3812	60.6409	25.6275	47.8596	46.6761	21.9658	24.1418	56.024	43.5023	50.4259	31.6256	44.5523	58.5043	37.3729	8.24185	36.6441	53.1882	46.2257	49.7985	17.7747	42.6161	21.8357	40.9322	18.092	34.647	33.7367	32.6394	33.5884	53.0231	24.2042	47.4403	27.9532	54.584
0	55.8337	40.719	76.3876	71.3372	63.5563	81.177	109.321	83.8536	68.9972	63.532	38.8152	93.6046	67.3259	82.1361	42.1849	97.2535	33.9762	73.9389	61.4115	64.7786	70.9191	43.6148	57.1148	69.024	85.4483	102.372	75.9496	79.8223	71.0983	75.0489	24.9169	91.5361	57.3502	78.5497	44.7445	59.8287	70.9141	43.8087	42.1482	41.416	72.971	62.7367	56.2884	35.2634	78.2391	28.1232	84.3053	70.8452	75.936
0	67.0497	55.449	70.5766	79.0672	53.5563	80.096	114.646	111.692	67.5382	65.235	39.3552	106.281	59.0819	82.8381	61.4819	75.0645	57.1652	55.9389	49.7625	49.0486	50.5681	42.1008	58.8718	87.51	89.4213	72.3719	59.9226	64.1733	89.0983	56.1839	44.8629	72.0231	53.5942	69.5767	63.1235	61.3687	59.2921	59.3497	47.7702	69.524	66.323	49.4657	77.0454	54.5344	60.8871	40.3122	86.3593	81.1962	56.152
0	226.51	231.286	233.902	233.148	199.88	235.529	263.862	269.881	225.97	201.397	245.572	261.74	210.461	253.946	215.185	250.795	244.652	250.831	253.277	240.049	262.919	216.858	244.25	266.483	266.339	259.507	256.382	263.011	234.315	250.563	216.512	303.32	286.377	272.198	268.772	255.288	288.076	264.133	276.148	249.173	304.485	307.845	301.666	303.696	290.077	262.799	331.629	298.358	325.639
0	492.996	446.989	454.172	406.445	407.313	388.961	436.646	430.07	400.781	392.37	382.058	413.605	397.731	393.217	389.428	430.47	404.922	429.209	418.628	434.049	434.947	446.615	436.548	440.673	448.772	430.155	428.869	475.903	473.044	482.725	481.134	484.536	500.431	467.388	476.124	473.937	497.103	492.106	488.121	470.443	545.269	509.845	487.018	539.75	521.941	523.42	531.115	541.412	547.882
0	13.6987	10.665	30.3876	46.1212	11.5833	51.447	54.1859	71.9886	40.1592	60.343	11.0042	60.0376	22.5959	71.7301	27.8329	52.4155	9.2462	34.5869	39.9515	39.3736	30.4871	34.4788	45.5478	40.375	58.7183	27.8579	9.11161	27.0113	41.3153	29.7789	9.97085	6.9691	26.1342	28.1437	23.4205	14.6937	28.0221	20.9977	12.0132	19.66	41.539	42.4387	14.7474	21.3724	29.8331	2.77216	78.0343	16.3312	33.098
0	18.6177	0.476014	41.7396	50.1212	27.6373	46.799	54.0779	80.6646	34.7002	38.127	13.9772	61.5776	16.6499	52.5951	23.5359	38.1995	8.3272	34.8579	6.4655	38.6706	44.5681	16.2628	25.4938	41.456	68.5023	21.9659	18.5706	42.6873	48.2883	26.8599	9.13385	45.5361	21.7022	30.2257	28.2045	34.3687	25.2381	9.45773	23.6072	6.09195	52.377	33.4657	13.7204	24.5614	52.4551	-7.22784	60.1973	23.5472	17.206
0	46.8067	37.908	61.6586	73.0402	34.4483	52.069	86.6999	68.0966	64.7812	44.83	42.0042	86.5236	44.2719	68.1361	37.4279	55.1995	38.5712	72.3169	29.5735	50.8326	47.1631	15.5328	41.1148	43.646	48.6373	50.6149	21.3006	49.6063	61.0443	44.8329	11.5929	56.0501	26.1342	46.0357	36.7715	27.9637	48.4811	56.2137	38.5262	3.92995	61.863	53.8987	26.4774	33.4534	51.0501	1.12316	67.8453	49.6562	49.747
0	45.5907	1.47601	44.1446	66.5802	25.3133	48.015	62.4019	74.0966	65.8892	36.154	26.9772	63.7126	38.0819	40.9191	36.6169	60.9025	37.2732	34.1549	23.2765	33.9136	15.9191	32.7498	29.3308	40.348	51.8533	20.3989	26.8956	66.0923	58.0443	38.3999	3.59285	16.2391	31.7292	26.3607	41.4745	42.4777	35.4271	27.0787	38.0132	22.119	54.998	37.8447	16.0724	46.4804	37.5361	9.88016	72.5483	47.1962	34.206
0	38.6447	8.12401	26.5226	62.9312	21.0703	39.583	73.1859	77.8806	33.6462	53.1	24.3552	78.4696	34.9199	78.5411	-3.97811	53.6595	25.3002	29.6409	20.7625	45.2386	46.1361	32.9388	17.8988	34.483	54.3393	40.2099	27.2736	51.7143	43.3693	55.5349	-9.24515	19.0771	38.9992	26.5227	38.4745	22.8827	35.0491	46.2407	18.9052	12.254	48.134	24.7637	11.8824	44.7234	47.1851	4.42016	56.4943	34.7912	34.639
0	81.4007	39.178	62.8746	69.5262	18.5023	86.015	101.538	82.6646	80.9702	64.613	33.0042	102.038	71.2719	79.8651	46.2929	68.5505	56.7062	63.5599	50.9245	54.7786	68.6221	38.6958	40.9258	68.916	75.2583	60.3179	40.1386	57.0653	63.0443	59.8869	72.8089	60.6171	52.2962	63.9277	52.9885	50.6937	75.5351	40.7547	57.6342	29.822	63.269	47.4927	25.9104	44.2094	44.8061	18.3122	59.7913	45.2502	69.909
0	307.158	256.178	265.604	267.986	213.502	235.529	228.267	268.475	213.592	199.911	211.977	264.146	210.299	256.298	237.374	233.2	205.598	227.263	238.466	254.671	218.541	254.561	241.223	267.754	275.177	254.047	233.004	260.39	238.531	287.833	249.188	300.239	258.621	245.739	282.151	240.045	288.805	296.782	265.824	254.66	279.512	299.737	312.882	285.804	298.86	274.258	304.71	293.115	339.476
0	36.7527	16.016	65.2796	69.0672	28.6103	77.123	70.9429	86.9076	58.4032	76.046	32.0312	73.6586	51.4609	85.7031	27.1849	70.0645	11.4362	52.8309	71.2215	25.9946	49.4601	25.6688	25.9798	66.97	86.0963	49.3179	48.2196	52.7953	69.3423	60.9679	29.4849	40.2391	69.0802	63.2797	74.2585	36.9367	73.7781	41.1327	40.1482	30.362	54.917	41.3847	13.8824	44.3444	61.2661	17.4202	69.2513	48.9262	59.422
0	112.51	54.286	82.4416	90.6882	56.9613	95.474	101.024	100.854	63.8892	68.532	66.2742	111.767	71.0279	76.6491	47.7789	64.8215	46.9222	84.2359	58.2765	76.1296	71.8381	63.9658	67.7098	83.024	95.6103	61.2099	73.0576	84.7413	83.6933	96.8059	40.2419	50.3471	84.3232	87.1437	68.1505	72.8017	80.1571	64.1327	55.8512	56.146	72.107	83.7097	54.5044	75.0204	59.5361	25.4742	71.0343	75.3582	83.206
0	89.2927	55.638	96.7126	108.175	62.4753	97.123	96.5649	101.881	103.997	78.938	60.1932	125.146	72.1629	97.6491	55.8059	86.7405	59.2462	99.8309	66.0865	70.8866	113.838	87.8038	70.8178	77.646	100.393	90.7769	46.8686	97.8763	114.098	68.2109	64.9169	60.5631	85.8642	90.8467	80.3395	48.5587	80.7241	54.2677	62.9862	34.957	86.593	72.6017	63.7744	79.9124	91.2661	62.0152	128.034	91.3042	94.584
0	391.32	365.449	379.037	373.85	369.313	398.637	377.321	377.962	345.376	381.938	324.572	389.578	325.136	385.865	379.293	384.497	348.679	398.155	382.033	385.158	384.649	384.209	390.71	435.348	417.934	456.858	408.436	427.849	422.071	422.86	392.188	435.212	452.432	439.766	435.989	435.937	462.076	397.025	448.986	432.335	462.944	450.926	435.207	466.453	462.536	469.015	494.034	460.304	484.26
0	659.942	617.503	555.956	537.958	513.394	519.15	528.754	495.097	516.457	451.938	491.842	489.497	496.785	497.703	485.671	532.227	507.895	511.344	516.871	532.887	529.055	547.939	545.683	566.267	592.285	586.534	539.004	600.444	598.882	589.779	541.323	570.077	598.296	624.577	617.556	564.775	629.184	587.647	608.58	601.849	617.944	629.007	662.342	702.534	640.914	622.285	676.521	634.845	676.476
0	37.4547	15.719	55.3066	47.2832	25.2323	78.258	86.7539	101.989	51.2952	49.37	58.5182	68.6856	32.0279	59.0271	23.2929	65.5235	11.6522	71.6409	36.8165	30.7516	49.5411	30.5878	45.1418	64.564	66.2313	30.8579	37.4626	50.6333	51.2613	52.5349	19.8089	52.9421	56.4592	42.5767	26.3665	22.5857	46.5081	50.5927	55.3642	36.389	47.107	32.4927	18.1804	21.5884	39.5361	-0.741841	53.1153	36.8722	64.26
0	39.9147	-8.38899	29.6856	46.6612	2.71827	48.664	60.6189	71.0426	38.5112	28.181	15.4362	70.3076	25.2169	29.4331	13.8059	48.3345	7.8412	17.1009	33.6545	35.2116	50.4331	28.1278	25.0608	59.024	66.9073	32.6959	13.0576	46.6333	46.8823	13.9139	2.13385	36.3471	39.4042	28.7387	24.2855	1.42269	50.9951	13.4577	26.3912	1.71395	39.89	24.5197	-8.27958	27.5344	43.5361	13.8532	61.8183	29.1692	44.098
0	50.0497	38.827	55.6586	69.3372	17.8803	92.447	78.3749	91.9886	55.9162	57.073	40.9502	84.1726	66.7849	74.8651	45.8329	83.0915	49.7332	52.1819	30.6005	44.2116	35.3521	34.5878	35.7368	75.997	78.6103	29.7499	53.6526	65.6603	65.7203	73.9679	23.8089	48.1581	40.4042	59.0627	33.6905	42.5857	38.0491	31.8897	44.0402	0.57795	74.458	38.2497	41.5314	35.5884	37.5901	15.3392	76.2783	26.4662	58.801
0	46.5907	36.881	87.8206	90.8772	40.7993	67.501	101.862	95.1776	68.9702	73.073	31.4092	82.6316	55.2719	87.8921	31.3199	63.9025	21.0572	60.3979	68.7625	44.1296	62.9471	54.9658	57.4118	60.673	68.1233	54.5339	44.4086	80.4983	64.6933	61.0489	33.3229	56.2121	52.5942	62.2257	48.2045	34.2607	55.6971	26.6197	65.6072	43.389	74.323	69.3037	53.5854	54.3994	74.8061	21.6642	76.7373	52.7102	65.152
0	55.9687	44.422	42.3876	67.6072	38.9613	87.853	86.2399	87.3936	68.8622	69.37	40.5722	88.6856	53.8389	89.7571	26.3469	75.9025	46.2732	63.2629	51.6005	60.6166	44.4601	51.8308	55.3848	76.375	60.5023	30.1549	43.8956	70.0923	68.8553	61.3189	27.7819	74.5631	64.1072	53.5227	73.3395	29.8827	74.2111	42.9977	65.2832	31.551	74.917	37.7097	39.6664	64.3724	54.3471	31.2852	89.7913	54.3582	67.855
0	96.8607	57.043	64.8476	72.3912	43.5563	66.312	107.592	110.773	60.5112	77.478	49.5452	117.227	59.5149	86.5411	73.1029	97.0645	41.4632	116.344	45.3305	69.5626	57.5141	54.6958	70.6558	88.348	82.1503	89.1549	44.2466	77.0923	70.2073	71.0759	62.2149	58.0501	77.8912	88.1167	72.6635	53.9907	66.5081	58.3767	53.7162	49.633	69.647	62.7637	69.8824	70.1824	55.3201	69.3392	101.494	83.2502	79.233
0	581.591	585.232	539.091	492.121	457.664	466.015	497.754	495.016	490.646	444.911	430.977	488.849	470.461	477.73	452.212	498.2	461.138	527.209	514.141	460.076	516.217	497.128	500.953	529.375	563.934	521.372	523.301	527.606	567.99	595.13	493.944	552.374	588.864	564.604	544.502	583.748	574.508	557.647	566.499	537.984	582.08	616.304	611.991	624.615	590.914	587.907	639.602	587.196	597.801
0	65.1037	66.692	89.1716	80.2832	63.5563	74.637	108.348	90.4476	74.5382	85.721	68.6262	108.686	53.6229	109.027	59.8599	89.6595	60.5982	67.9389	38.5465	70.4816	90.2441	55.2628	62.5748	99.808	75.3933	73.9659	53.6796	85.7683	87.6393	62.6979	70.4849	88.1851	77.7562	61.6847	51.0155	70.2067	97.7781	59.1867	84.3912	64.876	68.971	66.6827	74.0994	74.0744	71.1851	31.6642	95.5753	73.2232	81.963
0	99.9147	78.854	102.199	91.6072	75.6103	86.474	121.835	108.692	81.0512	104.154	46.9772	104.686	71.0819	91.7031	63.9139	110.443	56.3272	89.2629	82.8705	68.6436	78.4871	65.3708	98.1688	94.754	95.8803	86.2099	61.8956	98.2283	76.5583	67.4539	60.6469	71.1311	75.8372	77.2797	63.7985	55.1257	90.9681	63.2957	50.3912	52.335	82.674	63.8717	100.153	66.9124	86.6171	50.9882	98.6293	93.1152	87.693
0	128.51	119.908	151.469	129.229	96.0433	121.61	159.889	150.07	137.754	117.1	96.2202	141.011	90.9469	131.406	98.2929	130.984	81.5712	114.398	101.574	141.941	118.136	91.2628	91.9798	139.267	130.988	111.453	95.1926	128.768	115.585	120.211	95.0789	110.752	98.1882	128.144	110.637	72.5317	111.103	124.782	133.04	72.768	126.809	72.8717	88.8014	102.966	138.536	89.0692	132.142	119.007	103.152
0	394.05	361.854	362.577	368.959	357.826	362.204	358.294	354.908	346.268	351.613	371.382	388.2	311.623	351.676	331.076	401.092	339.976	353.966	333.574	368.103	354.271	342.02	363.007	396.618	404.366	336.696	363.355	386.741	425.774	388.535	376.025	410.752	414.999	380.198	410.908	380.369	405.076	409.971	395.824	362.038	414.323	404.899	394.261	404.372	465.563	405.853	488.953	377.872	420.422
0	967.537	930.422	834.091	791.229	813.421	799.934	799.565	801.746	774.997	792.559	771.842	781.578	798.785	780.136	797.995	811.741	799.084	821.317	821.412	850.185	858.244	851.479	871.845	885.132	864.394	879.912	864.409	879.876	931.017	884.725	869.134	934.833	935.918	933.415	927.881	910.396	971.319	938.052	938.553	949.984	999.215	1007.01	955.964	987.858	958.022	1018.37	1044.58	1029.9	1030.96
0	29.8337	-13.524	21.0906	55.1212	8.58327	73.123	75.2939	64.2046	42.8082	55.505	-1.59084	65.9296	20.4069	46.4061	5.53589	42.4425	20.2462	22.9659	21.6275	17.0216	50.7841	16.1818	23.1418	34.024	53.6373	34.1279	23.3276	39.7413	43.1533	38.8329	9.45785	41.8871	23.7562	31.0087	21.1235	18.3957	44.6431	31.1327	27.3102	2.06495	32.593	26.3307	21.7474	31.8044	28.9411	0.312159	48.8993	21.4122	33.99
0	22.4007	-6.36199	35.9286	56.1212	-1.68673	45.312	51.4289	60.2586	37.4572	23.559	22.5452	57.8486	18.2989	39.3521	13.6709	31.6325	-6.8078	25.6139	10.0595	14.7786	13.8111	16.3978	17.8718	49.078	52.3663	12.9119	20.4356	33.0923	10.9093	9.42686	0.727853	16.7791	22.6752	26.1167	7.63653	-7.98231	31.7511	10.5657	6.52624	-5.09705	27.944	-0.020303	15.3964	4.69643	6.86006	11.4472	62.3053	24.2232	27.206
0	39.5907	2.34001	49.1716	54.0672	27.4213	77.123	76.4289	81.9076	39.1862	50.965	23.2472	81.1186	52.4339	67.7301	36.5359	62.3615	21.0032	47.8849	32.4385	32.0756	36.1631	54.3978	31.9528	59.916	54.0153	48.2909	57.9766	60.1733	50.9633	56.2649	30.6469	42.2121	63.8372	38.9547	50.1235	36.8557	56.1571	61.4577	37.9862	28.065	39.647	54.7367	28.2614	68.3994	57.8331	11.4742	67.6293	38.3852	59.179
0	79.2657	51.827	74.4416	84.0402	74.0703	109.799	120.024	162.097	89.0512	92.262	60.4632	127.551	85.2449	141.406	56.9679	84.7675	71.7062	99.2089	85.1945	84.6166	85.8651	80.4248	80.0068	112.321	115.177	88.5609	74.7066	91.7683	127.342	86.3459	61.7549	84.0501	90.9452	66.8197	85.5825	44.2877	79.2921	66.7547	72.9322	74.335	102.647	76.0877	78.0994	90.9394	83.2931	59.5832	131.142	92.4122	93.855
0	57.5637	21.854	58.9286	92.9312	41.7453	78.285	104.889	123.205	82.1322	93.884	74.2472	102.903	52.3529	86.4331	45.3469	69.4965	49.6252	76.5059	50.3575	82.1846	63.1361	77.5058	70.6288	62.835	101.258	89.7229	81.9766	92.7413	71.9093	58.9679	45.4309	93.2661	87.4042	68.8737	48.7175	54.2067	64.4001	57.0517	48.2022	26.957	80.917	69.2497	51.4234	67.3724	91.6171	46.3122	97.4133	57.2772	79.179
0	107.942	62.178	90.3876	108.364	59.0703	111.258	97.2939	124.043	79.5922	99.667	61.9772	130.227	38.8119	102.568	76.9679	113.389	49.9492	80.5059	81.1675	90.2386	97.0011	85.5878	65.3578	91.754	105.583	83.3989	48.5706	107.741	111.396	84.7519	75.1609	95.0771	85.3232	90.8197	98.8265	89.2607	99.7241	89.6467	84.6342	50.741	82.512	80.7097	84.6934	97.2094	70.7521	61.6102	117.494	91.7912	94.963
0	1021.73	913.286	824.767	814.823	785.529	787.61	793.565	866.719	854.403	806.262	806.382	882.768	876.785	901.649	892.184	967.768	913.03	1004.13	982.817	980.914	1003.22	1001.51	999.385	1064.67	1058.64	1028.48	1049.73	1056.44	1060.61	1051.53	1044.02	1049.56	1128.81	1119.33	1099.64	1147.96	1142.64	1119.02	1161.66	1173.63	1189	1174.66	1148.67	1207.59	1227.64	1213.34	1266.25	1209.39	1214.94
0	83.4007	30.989	52.7396	82.1752	68.2863	63.907	116.673	110.8	69.7812	36.181	42.9232	106.119	55.6769	106.73	64.5359	66.0375	71.6252	44.5869	61.9245	72.2386	79.3791	34.2898	59.6018	80.267	93.6643	50.2099	54.6526	68.7683	78.2343	102.806	48.9439	45.5091	79.5672	58.7657	50.1505	70.5587	63.6701	42.0247	58.3102	43.687	78.971	71.9257	28.9104	69.2094	76.9141	55.0962	102.656	77.4392	91.152
0	109.374	107.557	113.55	127.58	133.07	125.312	143.754	150.719	106.268	128.532	98.5452	147.092	126.136	111.73	95.9679	137.281	118.273	105.29	113.141	109.509	126.649	89.2358	107.358	128.943	140.88	110.074	94.9496	130.255	121.531	150.563	93.0519	106.969	116.053	124.036	131.745	108.369	102.319	142.025	109.905	94.092	113.188	126.899	76.2074	111.02	103.968	81.5552	122.818	116.926	81.287
0	143.212	116.638	118.983	125.391	91.6103	138.069	174.808	162.232	122.268	131.884	101.707	152.497	105.839	164.027	91.2119	134.93	120.814	125.479	97.3575	131.401	139.001	92.7498	98.3578	132.943	141.934	109.21	114.653	169.363	95.1263	144.671	105.944	118.563	128.459	125.226	124.367	116.991	136.454	107.971	131.824	96.66	107.377	131.25	90.8284	120.804	111.509	91.6912	147.521	126.683	160.314
0	1310.59	1204.99	1168.36	1179.15	1149.91	1197.28	1206.92	1232.5	1234.65	1235.1	1253.57	1326.9	1316.81	1321.95	1347.62	1392.63	1332.65	1409.26	1422.33	1465.67	1474.38	1454.29	1485.01	1529.13	1532.91	1578.97	1520.98	1619.63	1601.99	1640.83	1609.84	1619.51	1656.54	1656.55	1711.34	1688.1	1714.24	1706.97	1745.61	1720.17	1787.24	1781.38	1774.32	1812.45	1809.21	1840.75	1860.44	1787.82	1829.37
0	4362	4255.85	3758.93	3664.12	3494.34	3492.26	3606.7	3568.1	3576.94	3639.34	3656.6	3756.52	3840.81	3925.41	3912.86	4012.12	4108.27	4172.86	4190.28	4367.29	4340.51	4361.51	4416.39	4494.1	4531.85	4608.07	4616.35	4723.53	4696.1	4809.13	4775.16	4838.16	4807.32	4845.9	4774.85	4821.86	4854.89	4853.46	4909.88	4823.66	4963.7	4905.17	4932.07	5016.99	4979.4	4968.66	5097.03	5051.93	5009.72
0	29.1037	-1.65999	26.8206	56.1752	17.3943	57.231	67.7269	54.1776	50.4032	46.316	0.0581556	67.8756	12.7309	58.2171	27.3469	72.2265	21.8682	39.6409	3.7085	49.3466	42.1901	37.3438	45.7638	52.727	41.0153	49.3179	27.0306	37.5253	44.8283	53.5629	7.34985	60.0501	49.0802	33.2257	32.8805	17.2067	44.8871	36.3767	32.5532	32.389	63.539	32.4117	22.0994	44.1014	32.6711	12.9072	70.2513	30.6562	34.611
0	53.2927	23.692	59.2256	89.1482	29.6913	81.718	79.7539	92.6376	70.1592	64.586	58.9772	86.6046	39.0549	73.8381	49.3199	64.7135	35.5982	66.7229	29.8165	36.8596	62.0821	31.5878	44.4668	58.754	63.5563	44.2639	46.3006	65.3633	44.9903	53.5079	33.0789	55.4281	53.1072	54.1707	23.3395	22.3687	57.0221	28.5387	42.0402	8.55095	51.323	32.0877	24.8284	33.5884	58.7521	18.8532	57.2513	51.3042	52.963
0	48.4817	-6.06499	46.6586	66.8772	16.1513	54.853	71.4019	73.5836	67.3762	51.857	44.1392	71.7946	22.9469	54.8921	13.6169	60.6055	31.9492	35.5059	28.1135	44.2386	37.5951	43.2358	38.5478	71.7	56.5023	38.5879	27.6526	62.4713	45.8013	41.4809	18.6469	50.5361	37.8372	42.3607	26.3935	12.0177	54.8871	30.4037	27.0132	17.741	58.161	41.7097	44.1534	38.2904	36.3741	9.09616	77.5753	35.1692	47.99
0	81.8337	64.557	83.6036	127.931	108.988	136.15	156.132	190.421	184.727	160.586	190.22	241.038	223.136	273.919	220.103	284.741	248.517	299.614	284.412	303.86	321.676	303.777	300.061	319.7	347.177	277.128	277.815	313.173	328.017	306.59	253.647	291.455	277.837	248.658	247.61	212.45	254.211	209.106	173.283	177.984	221.62	223.818	173.828	177.75	179.05	149.15	213.305	171.493	181.72
0	81.1037	52.205	76.9016	107.148	60.6643	99.772	97.1049	117.881	78.2682	75.559	71.5992	93.3076	71.5419	98.1091	67.6169	112.714	56.1922	81.4249	70.4115	80.6436	99.2171	82.8848	88.1958	111.808	118.204	103.237	93.6256	97.0653	90.1803	99.3189	95.9979	116.077	127.945	117.226	98.5825	88.2877	124.238	106.268	112.797	93.146	134.107	111.548	97.2614	115.209	108.536	94.5012	136.061	107.385	113.503
0	50.6447	28.908	71.1716	70.0402	50.7993	86.61	101.565	111.529	101.376	90.721	72.6802	130.795	97.5959	106.703	76.7789	95.9835	44.0302	117.371	89.3035	61.9136	107.514	68.9388	88.6288	104.727	103.366	99.5879	102.193	111.552	116.855	108.103	89.8899	123.617	123.837	115.144	111.178	82.7747	132.832	113.863	96.4452	90.281	126.944	132.142	136.91	134.615	132.212	71.4742	161.359	127.574	137.26
0	1758.43	1697.91	1659.47	1686.18	1558.96	1597.39	1553.94	1578.5	1485.4	1468.07	1390.65	1398.17	1282.97	1296.41	1274.72	1291.69	1244.06	1278.56	1280.09	1266.51	1214.78	1267.45	1225.82	1257.46	1288.18	1266.78	1290.95	1321.42	1297.34	1315.62	1301.13	1377.1	1372.95	1379.5	1369.72	1379.77	1432.4	1364.73	1404.69	1386.25	1411.94	1418.09	1381.13	1446.34	1420.1	1373.72	1429.55	1405.55	1427.94
0	114.834	87.043	99.2796	120.013	116.016	137.853	164.484	161.746	140.727	139.127	136.247	174.092	151.163	173.568	128.239	165.66	156.246	197.777	134.277	157.158	179.352	163.425	139.872	164.024	154.664	171.155	175.95	168.768	173.288	182.238	160.728	162.59	224.837	202.036	210.854	184.91	198.941	204.512	214.905	194.011	192.431	219.737	216.937	183.344	216.509	189.15	222.575	192.764	230.584
0	55.3737	41.935	75.8206	85.2292	56.6373	87.042	106.781	105.34	87.7812	56.046	59.8422	95.2266	80.1089	62.8111	60.9949	74.4425	53.7602	72.1279	75.1945	82.0756	78.5141	59.6418	44.2768	77.186	62.3393	64.4799	21.3276	67.9843	70.9633	69.4269	46.2689	51.4821	45.0802	75.6577	78.9615	56.8557	68.4271	54.7817	56.1212	22.038	64.242	73.6827	72.4774	72.5614	66.6981	41.5012	82.8183	61.4392	67.449
0	54.6717	18.989	29.7126	42.4722	29.2863	58.069	66.4019	62.3666	56.8352	51.748	22.0042	65.4696	45.8389	62.4871	29.0759	65.9025	16.1922	44.6689	35.0055	11.4006	44.5681	46.2358	32.3848	45.51	50.0423	32.0469	33.3006	45.9033	41.5853	46.2649	6.34985	26.3471	52.2422	38.8467	38.1235	42.5587	68.8321	23.5117	54.7702	17.741	40.458	29.8177	25.3964	50.1824	46.8061	13.2852	49.5213	36.9532	36.99
0	1191.7	1145.77	1228.79	1235.8	1178.29	1176.45	1225.54	1203.93	1166	1075.37	1061.27	1085.47	1015.68	1025.11	965.158	971.47	880.246	891.723	832.574	879.995	837.703	820.588	796.926	876.673	875.069	848.372	809.409	835.687	858.45	868.319	796.431	825.644	833.783	843.523	859.043	827.099	865.833	837.052	819.067	826.497	885.539	882.845	837.153	826.858	842.86	836.718	833.548	844.629	799.963
0	1013.86	963.827	908.334	884.715	871.475	911.664	857.754	893.34	842.673	804.992	789.085	804.93	781.812	746.595	677.914	714.633	676.408	682.047	647.898	671.509	664.784	640.02	628.737	666.375	635.637	632.02	627.896	626.984	636.315	611.211	579.296	600.617	613.459	630.901	618.745	556.775	632.454	627.187	624.418	627.362	639.35	581.088	568.585	583.128	567.239	564.853	598.143	567.412	561.638
0	45.1037	11.854	28.1176	69.1212	40.1783	68.907	86.2399	81.8806	55.5922	61.965	37.8692	103.767	50.4609	70.4331	29.9139	69.2535	47.1922	47.8039	39.3035	36.2386	56.1631	34.1818	67.1688	63.997	88.1773	45.0469	51.0306	64.3903	66.6123	51.5079	22.9979	52.2661	75.7292	36.6847	24.4475	32.6127	59.5621	24.6737	35.7702	24.335	42.89	28.3307	12.5584	50.0474	47.0501	37.7722	78.0613	43.8722	56.017
0	26.1037	-15.173	40.1716	38.5262	3.23227	62.177	61.3209	70.2046	45.1862	29.83	10.7612	63.4426	23.6229	55.1631	21.0759	71.5775	14.3542	55.1009	11.7085	38.9676	28.2711	10.0738	44.2498	48.132	68.9613	38.7769	24.0036	57.2283	50.8823	34.0489	2.80885	14.7791	35.9182	23.6037	16.7715	12.5587	45.1571	37.8357	39.0672	32.903	72.053	30.9257	9.47742	22.2364	39.6981	5.12316	45.4403	29.9532	31.909
0	28.4277	14.232	26.5226	47.2562	8.34027	45.015	68.8349	41.8266	51.5382	37.667	13.7342	77.2536	20.4879	54.0271	4.50889	44.8215	3.8952	35.3439	19.6275	39.6166	19.5951	11.6148	24.1958	36.754	52.8533	10.6149	21.6796	51.2553	30.6663	9.29186	-7.19115	33.1041	22.8102	18.5227	21.9075	22.3687	22.2111	19.8897	14.9322	0.49695	46.809	29.3037	21.1804	26.3444	24.8061	-18.0388	54.7643	18.6282	45.422
0	74.2117	43.259	65.4686	90.2562	79.0433	77.501	128.24	122.611	84.2952	75.127	93.2472	120.524	69.4609	131.73	81.8059	105.389	104.544	127.669	103.493	95.2116	105.73	88.7228	97.1688	116.321	127.61	115.48	103.95	128.552	124.369	113.887	85.8629	104.104	130.756	91.5767	83.4745	74.8827	143.481	95.7817	94.2022	87.687	121.539	133.98	106.531	112.209	101.752	80.4202	150.845	106.845	144.909
0	20.1037	17.34	27.0366	68.4992	32.7993	64.583	89.6459	103.529	59.4842	51.694	56.1122	102.605	55.9739	98.0001	48.0759	74.7945	46.2732	85.8849	63.7355	67.3196	55.2171	47.2898	45.2498	86.835	91.6103	76.6959	87.1116	83.6063	90.5043	83.1029	59.3769	74.1581	67.2422	49.9817	70.7715	55.3147	96.2651	66.1867	70.4452	52.2	72.215	58.6827	63.1534	46.8584	77.8061	62.9342	112.683	71.2772	72.071
0	102.077	27.367	72.3606	82.9312	69.9883	82.772	122.24	101.908	72.1592	112.667	97.5992	121.903	82.0549	144.46	108.725	117.93	110.003	126.641	108.547	119.968	124.379	83.4788	130.98	106.618	117.961	100.669	94.4086	121.119	131.396	154.887	113.323	139.023	137.269	123.901	140.232	131.018	118.319	151.674	110.175	102.551	147.863	122.223	121.855	144.75	137.698	97.8802	152.818	139.547	137.368
0	423.455	404.34	405.091	508.634	417.502	468.772	486.997	476.746	472.889	441.532	422.761	448.254	429.299	429.649	386.914	419.633	375.111	395.75	390.925	394.049	383.541	370.155	364.196	416.537	393.745	384.128	387.139	390.579	390.909	372.86	364.62	387.942	363.756	391.063	399.962	370.856	387.076	363.863	393.851	414.47	416.188	399.818	343.612	387.669	423.428	364.447	405.791	408.547	407.125
0	50.9727	27.495	59.0086	94.6502	64.1613	82.379	74.9019	99.3196	73.8182	73.066	55.8182	89.8486	50.2309	89.6821	46.1709	74.6145	62.1682	68.0409	63.2355	74.3706	68.4781	38.3878	70.7258	107.314	82.8393	73.5329	70.2026	94.2103	71.9983	60.8219	52.1379	86.6741	92.2822	71.8477	48.2215	69.7137	85.8461	45.9867	69.1752	53.642	82.766	79.6247	62.0784	97.6314	80.3501	31.0462	129.951	80.1652	84.739
0	180.32	153.124	153.55	190.769	158.34	211.907	233.835	196.529	198.808	187.559	166.896	206.254	187.704	195.514	166.157	198.606	157.219	180.479	179.979	141.752	189.19	135.479	184.926	174.105	197.961	161.291	160.734	207.39	216.909	169.914	161.917	186.969	210.648	190.739	196.097	193.883	176.616	210.404	185.256	171.119	200.431	198.385	173.937	219.642	176.806	213.42	227.737	183.845	200.747
0	127.019	85.358	148.509	143.468	113.638	156.129	159.675	175.729	154.204	156.566	140.022	178.19	146.481	181.545	141.103	181.115	157.622	164.769	134.6	158.326	157.569	147.797	153.794	179.677	167.816	188.146	126.248	191.164	179.976	200.89	153.934	179.924	183.941	184.167	192.495	169.578	195.823	175.782	209.266	172.551	169.289	185.307	178.941	209.517	184.691	133.046	235.633	172.256	182.807
0	1156.02	1129.21	1201.87	1241.45	1249.69	1334.53	1400.02	1424.42	1392	1383.21	1329.87	1368.36	1289.24	1277.35	1199.91	1215.25	1154.41	1124.32	1075.17	1069.7	1065.95	1061.4	1032.09	1060.81	1033.53	1026.13	1011.19	1022.26	984.071	1009.7	975.458	981.374	1021.65	1014.41	957.475	939.559	937.4	989.187	970.418	944.524	987.755	949.547	915.396	955.696	957.293	933.582	981.332	910.358	928.422
0	1221.93	1192.25	1198.01	1276.15	1185.96	1193.36	1228.26	1178.48	1157.8	1129.63	1075.09	1049.8	1017.28	1036.39	947.921	967.797	918.895	935.61	926.531	911.758	920.547	887.047	846.044	894.837	881.134	844.396	841.885	857.778	862.271	848.254	847.684	840.31	814.327	839.848	828.472	847.169	836.028	807.782	827.175	808.733	844.607	817.557	811.601	847.949	845.623	818.569	845.406	831.983	859.375
0	48.3467	7.58401	61.6856	51.0132	29.2863	55.691	60.1859	74.8266	43.5112	39.586	16.8152	66.8486	25.2449	44.6761	34.7519	58.6055	25.4902	40.3709	20.6545	13.7516	23.3791	17.5328	34.8178	36.24	43.1773	41.8849	17.6526	55.7413	49.2073	40.7519	21.0519	35.8601	60.6752	51.9277	40.2855	18.2067	44.5351	17.8897	33.4722	20.822	34.025	25.2497	7.39642	28.6694	28.1041	30.7452	79.3323	37.7102	30.206
0	39.7227	-0.0959861	48.9626	63.6502	31.8883	57.038	74.7199	66.1606	59.3412	35.271	33.7272	70.0076	54.4809	70.5001	41.9439	60.6595	20.2132	42.6779	33.1445	43.0986	42.7511	34.1608	33.8168	47.996	71.8393	51.5099	31.3386	55.9143	55.0673	32.7309	7.81985	41.4011	34.0322	44.0297	46.6305	31.7587	58.2321	22.8497	29.1302	32.483	80.062	50.9197	5.73742	35.9494	30.3501	12.6832	64.7923	47.8922	32.852
0	48.5367	21.881	36.0366	76.9862	30.2323	63.664	72.3479	70.4206	36.5382	48.424	19.2202	72.6586	26.1089	56.1631	49.4819	61.5235	9.1382	44.1549	33.3305	30.8866	44.5951	10.5608	30.7908	56.105	62.3393	34.5339	23.3546	45.8493	53.8013	44.4539	17.7549	47.1851	44.5672	35.3607	42.0695	20.3147	38.8051	16.0787	31.6342	4.57795	39.08	31.0877	21.7204	45.9934	52.3201	19.4742	57.7103	30.5202	36.747
0	44.1307	27.043	45.3336	62.1752	41.9073	69.772	88.9699	72.9076	58.0512	44.613	37.6262	82.4156	63.2449	77.5681	53.7249	84.8215	46.4092	58.9929	53.8165	72.6976	67.3521	59.0198	56.8448	76.862	72.2043	61.2369	48.0576	91.2013	72.2883	81.0759	44.2959	81.5631	71.3502	83.0357	68.1235	69.2607	79.8871	56.8897	105.364	58.768	89.809	62.7907	63.5314	75.6154	72.9411	26.7722	105.872	68.8452	83.098
0	71.1307	52.178	57.8206	72.7422	55.9613	84.745	83.1589	99.8806	83.4842	96.127	81.3282	121.497	72.8659	122.757	74.6169	81.1725	68.3812	71.6139	68.6545	108.698	86.7841	82.8578	80.9798	105.213	116.637	82.9389	85.0036	110.525	99.0443	81.7519	79.9439	99.5631	93.6482	108.036	87.4205	83.3147	112.211	126.35	81.3642	96.633	96.89	108.926	76.4774	92.3444	121.428	91.4472	126.872	96.0882	98.503
0	52.4007	50.908	88.9826	100.283	98.9883	110.177	119.862	105.205	100.997	89.721	90.6802	125.362	82.1629	142.865	93.9139	94.3615	108.706	113.56	88.3575	94.4816	114.487	80.9388	88.9798	131.97	127.421	97.5609	145.788	147.795	145.882	142.563	75.7009	138.158	156.621	140.982	129.421	119.018	163.022	136.241	157.04	139.768	157.485	146.818	144.153	160.02	161.401	127.339	184.818	180.71	157.071
0	481.266	428.205	518.686	575.499	493.772	539.285	550.429	517.475	507.024	508.911	502.68	489.632	476.434	461.865	436.049	448.822	377.598	451.993	409.574	413.428	444.082	379.858	368.358	396.673	421.853	408.318	359.788	403.714	366.45	380.022	339.647	394.266	408.864	382.036	402.178	372.613	392.805	408.539	390.77	370.795	395.323	424.304	415.153	450.885	407.968	388.501	457.602	441.115	434.611
0	56.8067	15.719	66.3876	74.2292	70.0433	78.961	95.1319	97.7726	76.7542	78.505	53.8422	88.0646	50.2989	88.3791	40.3469	75.6595	60.9762	90.5869	72.3305	90.1576	107.001	62.6688	114.304	124.591	124.61	91.5609	56.8686	95.2553	79.6123	122.887	61.8089	82.8061	94.5132	92.0357	103.502	79.3417	92.5081	86.5927	108.202	73.741	120.215	96.6017	101.774	111.642	96.3471	99.3662	142.845	99.7102	134.693
0	57.9957	37.476	95.0906	83.9862	76.5293	96.312	103.511	110.043	88.2132	83.965	49.8692	107.2	71.3529	85.8111	64.1029	86.3885	60.4362	67.9389	45.3845	72.7786	72.3251	77.4518	81.5748	64.24	94.7183	82.5609	61.2196	84.4713	59.9363	83.4539	66.6199	68.7251	89.7562	72.7117	89.6365	44.0717	79.5621	61.7007	77.5532	43.416	85.863	62.3847	55.0994	82.1824	71.0501	78.1772	112.17	63.7102	70.098
0	124.834	108.205	147.037	161.256	118.178	149.934	176.24	178.232	131.241	161.451	105.409	183.713	141.596	146.163	111.509	170.822	110.598	163.614	126.439	130.049	153.568	156.615	141.98	131.456	178.042	130.426	151.842	140.228	160.909	153.346	133.836	145.158	135.756	149.577	161.881	133.505	160.157	135.944	177.77	157.389	202.863	151.791	153.342	154.128	188.941	118.664	178.629	143.683	172.125
0	709.077	650.286	769.713	800.445	743.097	807.393	777.565	747.935	750.078	727.613	674.626	702.146	649.488	647.541	608.13	607.308	578.949	554.344	540.249	546.131	556.622	538.182	520.872	535.781	574.015	542.372	492.896	536.282	528.369	507.562	483.377	513.05	540.026	490.847	550.854	523.667	530.643	525.025	516.337	483.876	528.674	531.061	515.585	486.128	511.725	503.339	532.683	538.439	505.206
0	1315.37	1256.88	1269.9	1270.72	1234.04	1285.88	1243.02	1286.39	1246.67	1245.05	1175.33	1213.55	1134.22	1132.95	1046.7	1068.63	993.706	984.56	985.898	956.725	965.784	935.236	914.331	926.619	979.88	889.237	863.139	903.714	880.909	897.4	851.593	864.996	842.945	866.009	843.394	851.91	895.211	844.269	847.364	827.416	833.296	827.142	812.369	853.885	845.158	855.042	862.332	853.547	834.936
0	17.1037	13.935	48.2256	55.8502	15.3673	52.772	54.1319	78.5016	48.4302	16.857	19.6262	73.6586	12.4879	41.4331	36.0759	50.0645	18.1922	43.5869	15.3845	37.5896	40.3521	19.3168	32.5208	62.835	65.7993	22.0199	44.3276	41.6063	47.3153	42.4809	2.70085	13.0501	30.8642	25.3067	21.1235	28.4777	38.0491	13.5927	33.2832	21.66	50.836	29.4117	35.7474	23.4534	26.8871	-14.4168	60.5213	44.8722	46.017
0	34.0497	-7.82199	38.0636	61.6882	19.5563	40.366	65.5649	87.9346	42.8352	67.343	26.4362	78.4156	34.8389	45.9461	10.1029	44.4965	13.8952	12.8309	8.7625	34.3196	38.2171	38.0198	54.8178	34.186	47.0153	31.7769	36.1656	41.0923	48.2343	21.3189	19.6469	56.0501	32.0532	37.4687	43.6095	15.5047	38.5081	28.4037	30.7702	10.66	36.701	45.8447	9.09942	33.5614	33.6981	23.7992	59.8453	36.0072	45.341
0	36.4817	-2.74099	25.4146	39.5802	1.04327	42.366	63.1859	62.9616	30.9972	24.802	15.2742	58.9026	20.3529	41.2711	3.37389	61.2535	-4.0778	23.1009	17.1945	14.5086	48.8111	1.9658	25.6828	38.943	49.4213	18.6959	24.2736	38.7143	32.9093	29.1029	2.99785	21.2931	16.2692	32.0897	9.58253	11.6127	30.4001	38.6467	18.7972	7.28095	33.62	26.8987	5.72042	26.5614	18.5361	4.44716	54.5753	9.35819	27.098
0	69.0227	16.773	62.1986	65.3642	24.4213	67.853	92.8349	103.313	67.9432	74.181	70.3822	90.7666	34.3799	57.8651	44.0759	81.4155	40.7602	45.8039	74.5465	70.8596	72.8381	42.8848	68.2228	71.943	119.637	77.5879	66.6796	84.3093	84.2073	81.2919	59.8629	68.2121	93.8642	83.5227	79.6095	47.2337	76.3461	92.9167	79.6612	85.849	95.728	86.3577	69.5854	84.7234	105.347	54.4742	104.494	98.0072	91.368
0	22.8067	39.313	56.8746	54.0942	43.0703	87.907	95.5919	88.5286	44.0512	68.559	52.1122	86.7126	41.9469	71.1631	49.9409	79.9295	18.8412	67.6409	32.6815	35.3466	56.4331	62.1008	54.8718	61.267	78.2043	54.5339	45.0576	64.7143	66.3693	71.8329	37.1879	65.6441	58.1072	72.7927	83.7175	72.8017	54.9411	67.6467	82.9322	46.66	82.917	86.0877	46.2344	87.8584	71.5631	40.8532	105.359	85.6832	86.341
0	72.8877	57.34	79.6856	115.445	90.0703	101.556	110.862	133.367	115.646	112.154	83.4632	160.065	105.461	138.541	110.185	155.578	99.5442	132.29	133.25	127.671	133.055	138.642	120.683	137.348	160.826	124.155	113.95	181.011	170.936	157.644	132.998	117.59	159.729	140.442	129.313	142.775	177.887	176.998	142.58	128.633	171.944	177.872	165.964	181.344	139.32	167.339	198.818	184.034	164.639
0	432.05	384.313	446.199	463.418	459.205	513.015	481.105	498.502	421.132	436.857	423.112	419.335	401.974	412.136	379.563	386.227	340.138	390.398	337.925	346.536	377.811	355.885	345.899	382.97	393.177	365.291	338.085	367.39	391.855	405.671	325.998	365.293	379.432	360.685	372.502	372.099	368.346	393.052	364.905	350.957	400.836	406.845	351.639	344.831	392.995	362.339	415.224	386.574	351.584
0	52.6717	11.719	58.0906	72.3642	48.6913	107.015	98.5919	97.0696	74.9972	80.424	45.1932	83.4696	48.8659	80.6761	45.1029	112.551	31.2192	75.9929	44.1405	78.2386	80.3791	57.6958	69.6558	88.808	81.2313	70.5879	79.7066	85.1463	98.4773	77.6979	27.1879	76.1041	63.1342	87.7657	68.8805	51.6937	64.9951	65.0247	83.6072	47.605	81.782	104.331	68.1534	78.3994	75.7791	42.0152	131.115	72.8452	88.368
0	94.7527	53.178	136.172	129.229	110.745	137.853	155.808	184.611	138.619	139.397	131.247	170.389	114.866	121.865	102.725	118.038	111.165	112.75	88.7085	105.049	128.947	78.4788	103.872	129.646	127.421	133.534	89.0846	101.119	134.666	117.887	81.9439	114.05	100.486	120.685	108.827	90.5047	111.454	97.9437	114.77	80.227	129.323	100.493	114.261	138.696	111.914	102.826	156.818	100.926	135.963
0	83.8067	69.8	98.6036	105.607	114.016	133.745	142.619	130.178	127.943	95.884	93.7072	135.362	92.7309	99.0271	83.5359	103.497	76.5172	95.2359	98.6545	116.887	86.7301	119.885	92.0608	127.808	121.258	83.4799	147.707	140.146	134.963	118.698	103.377	114.617	141.918	119.334	117.016	110.991	127.968	97.4577	120.499	92.092	116.025	114.52	103.396	115.912	141.347	102.366	175.359	143.601	116.72
0	857.807	861.259	929.658	1007.47	976.448	960.123	956.7	952.962	929.078	918.559	829.572	920.524	834.461	798.217	778.239	802.254	748.544	731.398	754.709	715.103	685.001	665.669	672.548	673.591	665.394	645.642	613.085	677.444	666.693	653.617	613.944	637.239	637.08	647.685	634.8	604.775	647.481	644.89	630.256	631.632	640.161	628.737	592.991	618.182	655.698	654.312	653.791	619.493	630.963
0	1257.48	1295.34	1242.39	1307.45	1229.48	1284.93	1314.92	1245.99	1217.54	1189.99	1137.36	1189.88	1097.92	1087.84	1017.89	1071.58	955.436	996.939	959.682	947.401	937.568	948.615	914.575	938.673	932.312	896.426	855.031	895.444	871.828	911.13	855.134	875.563	848.729	827.063	886.61	850.748	896.157	841.593	902.094	841.795	831.296	871.845	845.558	828.263	885.266	841.907	881.251	840.277	858.612
0	24.6177	0.800014	21.5766	44.6072	19.4753	60.042	83.2669	76.0426	45.3762	44.721	-5.50884	74.9836	26.0279	40.8651	5.83289	52.1725	16.1652	29.3439	16.4925	25.1846	51.6221	26.4248	18.9798	43.348	46.2313	39.5069	13.4896	57.1463	43.4773	31.3459	8.26885	29.9421	16.6212	29.9007	16.5285	31.4227	50.8871	18.2407	44.2292	13.849	32.539	15.2767	-0.387585	41.9124	42.4011	-2.63384	73.9533	27.0882	43.152
0	41.8607	20.151	33.4956	67.7692	28.0703	61.691	92.7269	76.0696	51.4842	63.208	36.1122	80.3616	33.4609	58.1361	20.5089	65.3885	20.1382	53.1549	45.6005	24.8866	59.2441	38.6148	54.1688	65.483	70.0423	37.6149	25.6256	58.1733	69.6123	48.4269	36.4849	25.0501	61.3232	36.9007	35.7175	14.4497	63.6161	42.8897	24.6072	19.47	52.161	49.0877	24.2884	73.5344	23.7791	17.8532	75.7373	38.3582	47.909
0	22.9687	-1.79499	32.5226	54.9042	38.4483	66.556	66.6459	71.6646	30.1862	44.478	13.0312	57.8756	15.8929	51.7301	15.2659	51.9565	12.9492	51.7769	13.1945	22.6976	27.6761	22.0738	17.6018	44.024	51.7183	25.7769	21.4896	47.3633	55.6663	38.5349	9.48485	43.6441	22.2962	19.3877	9.60953	23.3687	39.6161	15.8627	16.4452	10.065	37.62	40.4117	36.8554	38.5074	32.1311	11.6642	71.8453	30.8992	45.503
0	57.9147	30.476	55.1176	58.7692	29.9073	62.204	80.4559	62.5556	34.1322	64.424	28.2742	74.0106	26.6499	56.5681	42.0489	31.9565	34.1112	50.9929	27.1405	59.1296	50.9191	36.2088	33.9528	58.051	89.0153	36.9929	52.4086	48.2013	56.9363	29.9139	4.86285	48.0231	59.6752	43.2257	45.3395	29.5317	45.8871	30.5927	48.9052	10.47	76.701	41.5747	36.8284	33.8044	54.9411	6.50116	87.0343	40.6562	44.071
0	59.8607	54.286	73.0096	93.2832	53.7993	91.907	112.97	111.016	75.5382	74.992	73.5992	114.849	96.5959	91.7571	71.4549	97.3075	65.9762	80.6689	72.3845	82.8866	86.8651	109.533	91.6018	101.564	98.4753	123.48	61.4626	107.228	106.396	116.86	77.0519	123.752	102.053	100.793	102.016	92.1257	118.697	96.0787	106.499	59.524	105.377	81.1147	107.558	102.399	94.2661	80.6372	128.413	98.9532	105.828
0	59.5637	69.097	78.1446	93.5532	59.5833	130.853	113.078	119.719	99.7812	123.208	103.518	148.011	118.785	152.73	93.5089	155.443	107.273	111.344	136.628	120.13	137.028	126.939	123.25	147.916	150.366	138.507	127.301	164.038	161.423	144.292	132.377	160.455	154.296	146.09	144.151	176.532	163.968	124.863	152.283	143.687	169.566	204.872	169.396	172.777	204.428	140.826	215.061	162.439	198.99
0	526.212	471.827	562.875	578.607	526.961	547.285	577.348	572.746	505.186	559.262	459.734	514.065	521.893	497.541	457.157	463.578	433.976	434.885	444.439	451.86	421.19	421.02	417.061	425.186	454.393	435.074	415.355	421.768	421.531	463.292	422.782	417.293	444.35	419.982	431.691	415.64	441.778	443.971	402.607	437.687	412.134	433.953	431.882	394.966	431.995	422.123	465.899	466.223	469.152
0	51.6987	38.422	32.7936	68.4722	61.9613	85.042	93.3479	82.5556	81.9432	82.64	56.7612	135.443	51.4069	94.0271	50.4009	108.146	67.1112	84.6409	60.3035	54.1846	94.3521	51.0198	65.7368	98.105	100.15	93.5879	70.9496	106.146	103.936	101.211	57.8629	88.6711	101.404	89.4957	93.7985	93.5587	80.5621	105.782	84.1482	94.605	118.755	93.1687	63.5854	99.4264	115.725	54.8802	120.683	108.223	130.476
0	84.9417	56.908	110.172	107.85	67.3403	119.637	118.294	150.692	119.43	105.532	62.5992	110.957	66.0009	125.892	69.6439	102.146	71.9222	86.6139	56.0325	57.7246	76.3521	72.8848	43.5208	86.159	93.7183	78.2909	71.2736	105.687	71.0713	79.1029	84.0789	74.4821	89.5672	93.3877	78.2855	55.1797	84.1301	83.2957	73.4722	64.011	80.35	87.3847	63.5584	90.9124	68.5361	52.2042	85.5483	71.6832	105.422
0	88.4277	82.016	129.686	148.986	114.907	121.123	162.24	159.232	142.538	124.289	118.977	162.713	117.893	156.838	105.022	120.795	105.138	121.506	121.979	125.725	128.541	105.182	106.521	139.24	139.718	109.02	92.5976	134.038	143.855	116.346	97.3769	107.725	137.513	103.253	132.097	112.072	152.832	147.323	127.094	105.876	128.755	139.872	139.72	121.29	135.779	114.069	184.71	132.872	180.206
0	725.969	722.232	829.577	816.229	771.799	783.718	795.105	768.827	782.754	655.343	674.977	699.092	591.839	667.027	589.536	556.876	587.922	529.939	538.06	546.725	500.595	496.669	507.494	513.402	527.366	495.534	476.977	494.552	473.936	473.373	474.025	487.806	513.134	526.117	451.61	457.883	517.4	483.16	505.175	451.741	523.026	488.602	482.828	487.588	515.158	495.501	527.494	484.899	464.476
0	1199.08	1123.26	1167.12	1187.04	1130.99	1126.1	1119.32	1146.37	1087.24	1056.5	986.355	1016.23	957.812	933.892	853.941	917.849	831.922	829.263	817.844	794.374	787.136	819.912	762.602	750.078	776.231	756.723	755.409	721.984	761.585	747.373	694.809	749.942	716.134	732.361	709.232	724.829	769.427	734.512	710.202	639.146	741.647	741.358	679.234	708.804	707.725	691.015	744.061	677.574	678.584
0	52.5367	30.611	59.7936	69.0402	22.1243	45.501	52.1319	63.3396	62.7002	45.289	35.8692	76.8216	35.0819	75.8381	29.0489	60.8485	27.3542	30.9119	35.1675	36.5626	42.8381	46.5328	49.4388	69.673	69.9613	42.3989	48.0846	46.1463	60.8553	52.8599	32.7009	39.3471	30.7562	45.1167	42.7445	38.9097	50.5081	36.1057	36.9322	11.308	51.053	48.6827	25.0184	48.9124	52.5901	10.7182	77.3863	44.4932	43.341
0	19.1307	-0.713986	59.6586	37.2562	29.3133	51.583	66.0509	75.9886	42.7272	49.965	18.4362	72.1186	36.7039	72.9191	23.8869	67.7945	28.0302	30.2089	21.8165	33.6976	39.0011	26.4788	35.7368	60.618	41.1233	40.3719	24.0846	53.6333	56.9903	37.2109	17.3499	33.5091	27.7562	38.9547	27.3395	21.5047	33.4271	52.1057	43.6342	7.84895	51.323	27.8447	21.2884	55.9664	34.7521	23.1772	52.5753	26.6832	46.855
0	13.5367	-16.038	14.0906	35.8232	7.96127	39.15	54.1319	58.3666	26.6192	19.911	10.3012	59.0916	-4.24211	51.4601	8.94089	24.3345	1.6252	15.9659	-9.9675	7.15761	13.5681	-8.1422	19.4388	32.267	36.2043	5.5879	4.89561	26.0113	42.2883	7.56286	-5.86615	11.1581	6.99923	23.6847	16.0155	4.61269	20.7511	-10.5423	11.3912	-20.205	25.701	9.1417	0.585415	19.7234	18.3471	-12.3628	37.2243	2.25019	18.071
0	52.9687	46.827	58.2796	80.3642	41.1783	77.529	113.078	107.556	80.4842	101.316	49.8962	122.632	71.1359	101.622	74.9139	93.5235	55.9762	88.7499	89.7355	77.2386	82.1631	76.2358	92.3038	109.429	98.1503	97.8309	95.7606	106.498	108.423	94.7519	69.8629	99.2121	81.9452	123.928	110.448	101.991	102.157	84.5117	87.9322	92.903	139.998	113.656	105.099	84.3444	114.293	67.5552	112.521	93.2502	133.611
0	55.3467	25.395	51.6036	67.1752	55.7183	75.529	98.5919	109.638	80.8622	100.37	52.4632	111.362	95.0279	111.649	44.3199	114.335	83.2732	132.885	68.1135	122.806	89.9741	92.7498	92.4938	107.402	147.421	92.3989	91.5976	122.714	131.963	105.319	88.8359	97.4551	130.756	117.496	126.935	102.369	122.508	93.7277	126.202	72.308	113.161	84.6017	128.369	110.182	131.887	101.718	162.359	130.574	105.72
0	40.1847	34.989	92.1986	102.364	79.5293	98.61	118.267	109.205	106.565	108.938	85.2472	136.308	97.8119	105.109	96.2659	106.146	70.2192	123.669	69.5735	82.0756	90.5681	83.7768	99.4388	116.673	131.15	93.4799	86.6256	118.795	118.882	90.8059	93.2689	97.1581	115.756	95.8737	120.07	89.6397	112.427	101.296	117.553	127.308	125.107	123.169	99.0994	133.236	133.536	109.258	181.602	125.791	141.314
0	565.374	553.178	635.713	653.472	581.88	605.339	645.375	631.043	617.24	558.235	578.896	616.362	546.866	588.595	535.617	567.633	498.273	519.182	476.439	492.509	486.757	474.777	462.683	543.564	529.907	501.993	478.761	468.957	457.801	471.86	423.215	441.32	494.675	478.928	475.583	444.64	473.724	469.485	466.202	450.578	503.971	468.791	472.18	502.561	492.536	483.934	519.17	469.737	515.449
0	67.2117	45.881	84.3876	112.094	59.4213	131.123	112.619	130.178	104.727	113.64	127.707	124.876	81.4609	138.865	88.1299	125.768	115.246	96.3709	101.898	113.968	110.163	78.5058	94.0878	107.564	110.583	122.183	85.1386	96.4983	120.396	126.022	98.2689	111.023	131.567	104.09	127.016	80.4497	118.589	116.187	117.472	91.335	113.863	132.331	88.6394	91.4264	123.995	73.5832	159.44	104.601	125.449
0	157.077	111.124	159.01	178.607	145.745	182.853	190.538	187.286	174.943	190.992	156.815	209.903	159.136	165.919	144.076	195.2	163.192	176.398	154.952	147.374	166.892	137.75	179.304	171.402	185.015	184.48	179.761	166.498	158.801	149.373	140.539	135.05	160.864	193.036	181.881	128.478	179.67	174.214	175.553	150.714	175.188	169.926	138.693	155.236	176.698	145.339	176.575	208.088	186.774
0	103.374	95.827	141.875	150.013	122.178	166.799	178.754	188.908	156.862	171.208	137.166	177.822	165.299	145.217	147.968	210.578	139.003	161.669	182.898	149.32	154.622	171.209	169.872	172.537	188.285	156.291	166.869	183.363	190.666	150.535	122.458	178.185	179.107	168.82	187.232	145.586	199.535	171.863	167.932	168.362	193.485	195.034	185.45	170.966	221.86	131.285	250.278	187.52	174.017
0	743.591	703.665	901.01	939.337	991.664	1015.88	1043.89	1014.31	996.862	1007.83	1012.73	985.146	959.65	920.136	885.887	898.308	799.436	846.209	805.628	799.995	799.946	792.588	773.683	789.537	779.691	763.696	730.734	755.228	725.315	694.427	708.052	718.752	733.567	695.388	677.583	737.288	673.211	697.295	708.959	668.822	703.944	710.007	715.342	656.885	696.428	673.096	737.71	660.764	705.801
0	1142.35	1169.21	1165.82	1108.53	1078.45	1120.58	1080	1060.91	984.322	975.803	916.923	933.254	863.407	850.73	805.212	814.605	799.192	762.182	741.087	720.644	710.082	746.236	700.521	696.456	737.664	721.993	700.436	719.66	702.234	682.562	620.296	666.104	663.215	683.577	647.962	613.829	677.833	678.917	655.716	665.687	673.107	638.034	646.153	679.182	664.455	637.718	701.872	637.439	639.098
0	24.7797	-16.497	23.0096	33.1482	19.9613	44.799	62.2399	47.5836	27.6192	7.74798	16.4362	56.0646	17.9469	48.0821	8.67089	27.2535	6.5982	23.7499	12.1945	18.9946	19.9741	-2.4392	6.35777	23.132	28.5023	14.1279	2.86861	37.2283	25.1803	18.1569	1.24185	33.0501	15.6752	50.6037	16.4475	10.1797	25.5351	27.7547	2.12124	-3.82705	26.485	10.1687	13.8284	18.5884	11.8331	6.01516	32.0073	6.11519	24.909
0	38.4817	27.313	71.6856	66.9592	37.2593	58.447	82.5649	89.2046	55.2682	45.181	39.4092	85.4156	43.7039	63.1901	19.8599	80.4695	11.9492	65.2089	58.2215	26.2116	43.4061	24.2088	28.8178	55.591	50.9883	47.6959	22.3546	54.7683	41.5313	51.6439	7.16085	66.0771	37.2962	44.2797	66.7445	29.1527	43.7241	24.1327	52.8512	30.687	39.485	34.0877	44.7744	40.6154	33.1581	21.2312	77.5213	17.4392	47.828
0	40.4547	10.611	30.5766	61.3102	24.9883	36.15	74.5379	54.6376	43.2132	44.884	19.7072	83.3616	14.7039	55.5951	7.45489	62.3615	18.5172	22.5869	17.3575	5.45461	27.9741	34.6958	33.7368	51.267	45.3933	41.3449	38.1116	39.6333	34.9903	24.8599	3.80885	31.1581	31.9722	31.8737	17.6095	38.7747	37.4271	21.2957	31.2292	17.227	55.512	45.7907	17.3424	25.7234	30.9951	-8.66084	50.2243	21.9532	34.882
0	49.1847	16.584	34.3066	53.3642	10.5563	65.583	70.9159	69.8266	64.1052	45.505	17.1932	88.0376	32.0279	77.8111	40.4009	92.0645	61.8952	57.1279	37.2215	58.8326	56.1361	49.1278	44.7638	52.159	72.8263	68.1279	41.0306	72.1733	79.9093	70.2919	50.4579	50.3201	73.8372	67.3877	50.7445	41.7477	83.0221	81.0247	65.0402	40.524	85.944	60.8717	59.1264	58.0744	83.0771	22.7452	101.44	62.2502	88.341
0	26.6177	19.8	43.6586	76.1482	74.0433	81.961	96.3749	116.502	73.7272	74.235	52.0852	110.903	65.2169	92.8651	65.0219	76.0645	48.0302	67.6689	75.4655	88.7516	86.4871	52.9388	60.1418	81.132	102.988	92.6419	89.9496	94.4983	99.3963	108.995	67.5929	75.0771	79.6212	84.3337	107.664	85.6667	107.941	94.8357	90.5262	109.443	127.836	96.0337	105.396	94.9124	102.077	55.9072	127.359	92.8992	115.233
0	70.2927	-7.03799	75.4956	78.4722	46.8263	92.61	101.619	90.2316	61.4302	80.316	70.3552	85.9566	72.4069	116.163	57.2389	87.4965	61.4902	78.5059	74.8165	71.3196	97.5681	64.8578	54.3848	92.186	96.9613	101.399	84.1656	109.822	77.6663	82.8599	58.0519	90.6711	86.7022	67.9547	65.1235	47.6937	106.4	97.5927	84.7432	75.957	57.89	93.6557	90.8014	87.5344	109.833	76.9342	108.413	77.8722	102.044
0	566.591	528.638	559.172	555.229	532.259	576.61	629.916	676.232	617.43	651.748	638.031	657.497	627.028	594.081	566.59	615.605	559.165	570.587	552.439	545.887	550.946	562.939	531.385	584.564	571.583	542.182	477.517	546.309	552.936	538.481	502.89	535.752	519.756	541.334	558.908	518.694	477.211	528.674	519.824	508.308	513.107	499.872	520.315	536.236	522.05	524.096	586.115	531.304	536.693
0	42.1847	23.53	40.0636	63.7692	28.6643	72.312	91.7809	83.1506	70.8892	71.37	53.4632	122.497	69.8389	104.811	48.9409	96.0375	55.5442	106.236	68.6545	42.5626	108.406	62.2898	63.2228	127.213	126.393	120.696	70.5166	89.7683	100.72	89.6979	63.5929	86.8061	106.134	100.171	76.6635	85.7477	110.184	106.079	100.743	56.389	110.025	80.1957	75.7744	98.5884	113.05	56.1232	118.494	98.3582	96.233
0	114.32	69.935	155.118	169.634	147.124	193.204	199.321	203.935	192.403	193.073	177.004	194.903	171.434	213.73	173.428	183.227	136.111	201.155	175.52	155.374	192.217	159.236	168.575	176.591	178.853	182.02	160.112	162.444	168.342	203.995	125.431	172.806	178.026	147.496	190.556	175.153	209.481	169.106	189.229	170.876	211.836	157.656	163.423	192.399	179.509	150.42	224.818	194.683	187.584
0	140.996	89.259	124.848	142.742	144.961	175.015	185.808	194.151	168.619	154.073	175.815	201.93	204.515	195.838	148.076	213.849	169.598	196.614	171.493	181.13	205.757	152.317	194.926	204.294	246.961	159.696	206.707	232.119	203.126	214.698	195.728	216.158	222.432	205.739	194.232	197.829	193.292	181.431	194.229	208.687	227.404	208.196	217.558	238.885	235.104	196.042	270.764	218.439	223.206
0	709.212	701.368	787.496	814.148	804.015	855.366	885.078	870.827	814.997	795.532	770.409	795.957	764.623	733.433	749.482	752.633	690.165	678.777	702.304	648.509	645.892	631.966	648.764	637.456	659.988	623.264	637.382	622.66	616.666	624.508	541.35	624.942	624.377	585.577	609.502	602.342	606.508	604.566	585.121	575.93	597.215	622.223	571.234	609.074	613.617	570.907	630.845	606.007	613.395
0	1102.51	1125.56	1132.25	1126.23	1074.85	1101.53	1083.67	1083.93	1045.19	1062.37	994.193	1031.9	968.92	977.109	926.995	906.119	889.165	847.777	854.52	853.914	849.244	805.858	787.98	804.402	826.015	813.723	757.409	832.714	747.234	782.617	757.836	760.942	810.486	780.442	768.881	756.18	764.805	797.485	769.067	745.443	795.026	790.521	769.261	758.615	757.158	763.853	810.98	820.25	760.341
0	39.3197	6.63801	20.7666	39.0942	24.6103	52.393	58.5379	70.0426	33.3222	31.343	11.6802	46.4696	37.1629	50.0271	-0.491107	38.0375	15.5442	26.8849	13.6545	25.4006	29.9191	11.6148	13.0338	36.429	47.3123	21.0469	8.08461	52.9573	20.2073	19.8869	7.61985	30.8061	26.7832	16.3337	17.3935	20.8017	37.3461	26.6737	13.4722	3.41595	25.35	26.1417	10.8824	20.9394	26.6981	15.4742	58.4673	14.5202	30.071
0	43.6987	28.8	61.1176	94.5532	25.1243	90.123	82.5109	80.0696	60.8082	62.451	36.0582	93.9566	22.9469	69.2981	37.1569	82.4965	19.7872	52.3979	50.0325	37.4546	49.3251	44.3978	19.0068	82.402	65.2853	69.8309	34.9766	59.7953	72.9363	55.0489	27.0519	54.6981	41.1072	42.9547	49.3665	34.1527	56.5081	56.1057	57.8512	14.335	55.809	41.1147	25.3694	57.5614	67.4281	30.5282	71.5753	46.7372	48.503
0	33.6717	-3.98399	39.4416	39.6342	16.5293	47.177	65.6189	52.4746	50.5112	37.046	-1.59084	48.7126	24.0549	37.5411	13.1569	55.3075	7.1922	35.2089	22.8435	21.8596	37.7841	16.2628	28.8718	63.186	48.2583	27.5609	12.1656	45.1193	36.5043	34.6169	5.61985	31.5091	28.4592	34.5497	29.0425	12.9907	27.7781	19.2137	25.4452	11.065	59.836	29.4657	10.9374	40.1284	49.9681	-4.33584	67.4673	15.2502	62.855
0	81.4277	34.151	72.4146	84.2832	59.7993	110.204	128.808	120.07	121.565	107.857	92.7612	141.605	107.947	135.757	113.049	156.633	138.517	93.4519	130.06	130.563	164.73	146.236	139.845	174.727	201.421	164.669	162.112	188.228	166.936	164.346	148.944	179.806	185.729	188.766	202.827	144.342	187.616	176.377	185.229	165.741	188.161	177.439	174.45	216.209	193.563	163.583	222.818	175.277	199.53
0	33.8337	19.638	42.7126	58.4992	9.36727	66.231	63.6999	75.3666	43.0512	62.694	42.5992	74.1186	35.0009	61.4331	33.3739	72.3075	25.0572	56.4789	21.3305	46.2926	71.0821	32.1548	35.9258	66.646	73.3123	43.8849	44.9766	33.8763	56.8553	68.2649	29.7279	38.3471	41.4592	38.6307	47.1505	23.6937	55.8051	34.8897	34.0942	40.957	74.539	44.6017	33.3154	53.6154	60.5361	16.2042	76.5483	34.0342	51.828
0	54.8607	48.34	64.1986	85.1212	43.1783	89.15	111.375	99.9616	57.1862	68.694	32.2472	109.93	60.8929	95.3791	54.4279	103.849	31.8952	45.7229	53.9515	71.7786	51.5141	71.9658	51.9258	78.754	83.8803	56.6419	61.1116	60.4443	75.5853	69.5349	39.1069	67.6441	67.3232	63.3337	50.2855	66.5587	64.4001	52.7277	57.8512	50.335	90.404	74.9797	46.3964	62.2634	79.9411	29.5552	87.7103	85.3852	71.287
0	545.969	503.692	537.496	533.067	540.448	589.393	646.97	690.557	669.565	644.1	645.085	661.876	648.055	660.514	640.158	597.714	572.733	597.885	584.277	599.941	523.703	565.29	568.115	584.078	624.826	594.047	535.788	579.146	588.693	565.211	547.755	569.644	560.702	549.631	576.016	570.667	592.589	556.241	524.607	539.038	524.215	541.845	570.585	578.696	552.806	527.528	567.332	568.953	522.693
0	61.0227	32.989	71.4956	100.229	56.7183	106.501	106.889	98.2586	62.0512	82.424	80.0852	146.119	73.1359	83.8651	79.5629	98.0915	81.4632	98.3439	77.3035	97.8596	97.4061	92.9928	106.088	114.348	140.475	108.047	84.9226	139.444	108.315	110.806	85.5389	79.1851	114.459	106.55	113.529	99.2067	134.319	81.9977	109.499	95.957	114.62	103.493	108.801	131.372	99.7251	77.7452	142.629	133.412	114.341
0	17.2927	3.20501	50.7666	55.0672	30.7453	49.988	70.4019	58.2856	38.8352	60.938	20.8692	74.1186	31.6499	63.9731	21.9949	34.5775	14.5442	36.7229	22.3305	39.9946	44.1901	38.2898	31.0068	64.808	44.4753	23.1279	30.2736	45.5523	58.5583	19.6709	7.80885	47.0771	32.2962	33.0627	26.9075	22.4227	51.0221	23.9977	25.9322	9.98395	52.242	39.0337	8.72042	35.1284	51.0231	-13.4718	65.9803	37.0072	38.422
0	41.5367	-1.19999	38.0096	65.4182	-2.76773	71.988	63.2129	65.8266	67.9162	34.397	5.95016	67.3886	23.2719	76.2441	27.9679	65.9565	29.8682	46.9119	15.8435	57.6976	46.3251	13.3168	45.1418	50.781	62.5563	51.3719	20.9226	53.8493	41.8283	42.5079	24.1609	53.4551	59.2422	37.3337	41.0155	20.2337	46.3191	23.4307	18.7162	17.741	29.809	33.6557	-0.495585	38.8854	22.9141	-6.52584	76.0883	25.1692	37.774
0	488.969	522.368	585.821	619.742	633.907	647.258	691.429	720.989	760.646	743.424	701.112	706.551	693.758	661.946	610.887	646.903	621.111	642.804	647.601	629.509	616.595	557.966	581.791	603.997	601.502	558.723	545.301	559.849	585.342	567.562	517.106	588.05	564.188	570.82	576.232	542.126	588.238	582.566	551.283	565.146	588.161	574.602	553.369	593.615	547.239	553.582	586.007	577.304	553.747
0	1498.27	1446.88	1403.41	1421.53	1361.53	1399.56	1345.13	1335.85	1310.32	1250.32	1172.36	1196.44	1105.41	1101.11	1065.21	1056.33	1001.87	968.182	961.06	960.482	983.568	927.209	939.791	1012.21	958.556	990.345	908.571	941.741	961.99	985.806	933.377	953.401	941.026	951.955	921.421	893.829	901.535	930.755	952.526	926.849	981.35	957.953	934.883	921.588	924.022	889.826	920.278	875.115	880.99
0	34.2927	11.367	54.6036	57.7692	19.1243	54.529	77.7809	63.3126	43.4572	33.046	21.5992	60.5506	24.1629	53.7571	17.9409	58.4155	31.3542	38.2629	28.3575	24.3466	40.1901	15.7228	22.1418	42.564	64.0963	36.0739	20.7336	27.5523	35.6393	33.9139	15.7819	31.1851	33.1612	23.3877	26.4205	20.0717	33.6971	6.67373	33.5532	27.092	42.971	43.0067	19.0994	27.0474	38.2391	7.52816	47.8723	32.6012	45.071
0	39.7257	21.205	18.8476	82.2832	41.3673	52.934	66.4019	64.7456	40.6732	38.884	23.8962	70.4966	5.94689	62.6221	31.5899	42.4965	22.8682	55.8579	13.6545	28.7516	60.0011	17.4788	35.9528	49.537	54.6103	13.7229	10.5976	66.6063	55.7743	52.8599	-7.59615	45.6981	23.7562	44.0627	22.7445	21.5587	32.3461	25.4847	26.8512	16.281	32.134	51.1417	22.4504	39.1014	35.8331	12.5012	52.2243	22.6012	51.206
0	36.8877	-9.71399	32.8476	37.8232	2.25927	52.853	64.5649	54.4476	43.2682	14.83	9.30116	68.3346	27.9199	30.1091	14.2119	36.7135	6.5442	28.1009	7.4655	36.2656	35.2711	15.5608	18.7098	41.889	45.5833	17.5069	15.1926	42.7953	45.7203	31.3999	6.78185	26.6711	31.5942	37.8737	20.2315	1.04469	22.3191	9.34973	10.6612	5.11895	38.35	29.8987	2.39642	20.6154	19.7521	6.47416	38.6563	22.1422	36.341
0	47.1037	9.88101	52.3336	67.7422	62.8803	71.988	100.105	83.5836	44.5382	55.154	27.4092	64.7126	45.0549	67.0001	33.1029	68.0915	43.4902	48.6409	34.4385	42.8596	45.7571	42.9118	56.6558	75.673	57.0423	52.9659	33.2466	52.8763	82.4233	39.1299	43.7279	38.1041	48.5942	56.5227	41.7175	37.5317	62.2111	38.6197	71.4452	29.687	57.134	50.9527	32.3694	37.8854	74.8871	21.7992	77.6833	40.9802	39.287
0	54.7797	29.178	78.0636	65.0942	63.9883	82.366	81.5649	97.9616	110.105	66.775	70.6532	105.2	30.3799	116.217	48.4549	86.8215	39.2732	76.5329	69.0865	51.6436	92.6491	65.4788	64.8988	83.294	108.231	66.8849	54.0036	94.4713	71.8013	74.9409	41.5659	69.6981	82.2692	79.9007	67.0425	57.9097	95.8601	64.2957	61.4182	53.551	77.188	77.3037	61.9374	79.4534	103.806	69.4202	107.034	82.4392	72.72
0	71.4547	52.124	74.9286	98.9042	53.2593	74.529	103.078	95.6646	84.1322	72.1	46.3552	103.065	57.5419	72.5681	37.9679	88.6865	32.7062	59.3709	44.5195	70.9676	81.1901	53.7768	69.5748	94.402	92.0693	77.9119	27.1116	104.93	88.8823	78.9949	35.5659	66.5361	100.945	86.7387	75.5825	66.5047	76.1841	59.9437	64.7972	37.389	79.998	56.8987	59.6124	72.1014	88.5631	39.6912	115.575	79.9532	69.801
0	490.753	465.962	431.361	418.634	369.745	406.393	399.132	416.611	390.997	363.451	348.707	403.795	343.19	398.217	353.103	389.768	351.76	399.101	379.574	412.347	416.622	382.425	393.061	433.808	430.664	436.453	415.193	427.255	459.207	424.617	392.593	429.428	396.567	422.036	435.772	408.802	464.805	434.728	447.986	413.227	452.917	443.115	398.423	401.047	429.806	419.366	475.791	438.764	457.341
0	35.3737	38.908	40.5496	77.5262	47.0703	78.042	94.1319	77.2856	62.7812	70.1	24.4362	86.4696	42.0009	46.7841	50.8059	56.7945	38.8412	71.0739	63.8165	58.7246	42.4061	54.3438	59.4668	77.456	76.7993	59.7229	42.0846	62.4443	62.9363	75.2919	33.0249	61.6441	61.8642	47.0627	62.3665	35.9907	71.1841	31.0247	72.3372	41.849	62.593	78.0067	44.7474	42.5074	36.1311	41.4472	78.5213	61.4122	59.936
0	86.8607	65.584	86.3876	130.85	70.9343	91.447	102.646	101.34	81.1052	69.208	70.0312	91.6046	85.9469	75.0821	82.3199	93.2265	79.5172	53.7769	56.6545	73.1846	87.4061	66.7228	63.9798	79.132	94.9613	101.615	87.3546	81.2013	84.6933	62.7249	65.3229	84.3741	90.9722	83.3337	75.2855	72.5587	54.7241	99.5117	72.7162	37.849	85.998	62.6017	56.5584	78.9934	71.4821	51.9342	97.7373	79.8722	97.395
0	43.6447	15.097	67.3606	55.2832	39.5023	49.718	90.9429	94.6646	69.2412	48.64	30.2742	80.2266	33.1629	79.1361	33.8329	71.8755	29.6522	37.3709	27.0055	51.0216	50.7301	46.8578	45.8448	71.213	75.5023	31.7229	59.4086	71.2013	73.9093	66.2109	21.9169	33.4821	35.9182	71.7387	50.3395	40.3147	77.5891	29.2137	74.7702	41.173	72.674	54.3577	58.9374	54.9934	71.9681	19.0422	113.548	69.9802	69.801
0	450.672	456.367	477.253	473.742	445.502	433.664	507.565	507.556	464.7	494.532	434.788	490.605	454.163	470.838	416.428	490.065	436.381	479.614	427.168	462.158	441.784	420.533	434.629	497.889	494.15	453.074	448.463	462.417	489.423	456.59	433.674	455.212	467.323	442.198	431.664	432.559	441.319	439.755	445.499	437.038	488.917	440.899	421.504	437.29	465.401	448.555	491.088	434.439	454.26
0	804.293	773.8	699.496	690.229	650.448	692.123	661.24	697.34	682.754	668.586	655.545	683.146	655.109	670.568	639.833	695.93	657.976	672.479	663.52	658.103	658.217	643.777	672.061	651.7	677.664	675.345	656.734	743.984	681.504	687.671	681.701	679.347	695.377	642.253	637.475	639.883	641.022	656.701	639.499	629.957	705.161	670.656	629.234	676.561	643.968	625.556	682.521	622.115	692.341
0	27.6987	1.55701	45.8206	58.8232	31.5833	67.88	87.0239	73.0156	57.7812	52.613	21.5452	73.8216	35.5689	81.5681	22.8599	86.2265	24.5172	25.1279	52.4115	20.4276	53.2711	47.1008	30.6018	48.375	55.9343	41.6689	31.7606	49.3633	48.3693	48.8329	18.0789	32.8331	50.4862	43.1707	44.7175	34.3417	40.2921	7.32273	40.0942	45.038	49.458	28.5747	26.7204	32.7774	42.9411	1.66416	57.1153	47.4932	35.044
0	61.5907	16.313	43.0096	74.7962	42.4213	79.691	81.9969	69.5556	65.7812	59.127	46.2472	67.4696	52.4339	81.0001	32.1299	95.6865	20.9222	39.3709	23.7895	48.3196	34.3251	59.3978	44.2498	59.591	72.5563	47.3179	24.0306	55.0383	58.7473	51.0759	25.0519	54.6981	46.4042	51.1977	48.0155	26.4497	35.9411	55.1327	49.1212	6.63295	62.647	39.6017	43.7204	57.3724	34.1311	24.7992	81.9533	47.2772	51.233
0	19.9687	-12.524	30.7936	33.7152	-10.3357	45.745	50.9699	55.6916	18.7272	22.938	5.68016	63.8756	10.6499	46.5951	-9.08611	42.6325	4.2732	31.5329	10.5465	12.5356	26.3791	8.7498	10.8988	47.132	48.9613	6.5879	6.13861	28.0113	33.1803	22.1029	-2.75815	19.5361	16.7832	31.3337	24.8535	6.15269	32.4811	2.21373	5.49924	2.44295	33.215	14.2497	-4.63058	29.3174	34.0501	-11.7418	39.9533	26.7102	21.314
0	45.7257	6.96201	58.1716	62.9312	13.9613	43.204	41.9699	66.7726	53.5382	49.424	20.8152	66.3076	62.0549	57.2711	15.5089	53.6325	27.2732	36.8039	33.9515	29.1576	45.8111	26.9388	51.3038	46.213	59.4483	37.2909	21.1386	58.9573	44.9633	44.8329	25.2419	49.0231	49.2152	33.5497	40.9885	10.4497	41.5081	36.7817	34.1212	11.93	37.458	32.0877	10.6664	17.9664	55.9411	26.0422	58.8183	33.6282	52.341
0	40.2387	35.692	42.0906	70.7962	19.5563	63.664	67.3209	83.2316	63.2132	59.37	57.1932	72.7666	41.1899	60.5411	66.9139	56.4425	40.5172	51.1549	29.1135	31.4546	66.4871	54.0468	45.5478	68.483	79.3663	47.0469	41.0036	51.9033	51.8283	65.2379	37.5389	51.0501	35.6482	31.4957	56.6635	33.9637	65.8051	40.4847	54.9322	44.578	74.512	27.6287	40.5584	56.1824	61.8871	25.5552	87.4943	47.8722	54.017
0	79.4007	58.259	62.5226	84.7422	84.3673	118.096	120.754	118.665	100.457	105.667	79.5452	130.686	91.4879	107.73	84.6439	137.308	82.0572	109.425	107.087	85.4546	98.7301	100.588	122.196	116.429	113.448	107.912	102.22	108.849	116.423	130.265	109.377	101.671	109.81	93.6307	101.827	103.342	127.292	84.7277	99.3102	77.065	92.053	99.5197	76.8284	110.453	105.266	71.8262	131.602	94.5472	131.963
0	418.32	347.557	393.713	428.877	403.718	415.042	449.889	442.313	439.673	397.586	391.491	420.795	381.596	428.514	396.185	431.092	401.463	428.587	391.358	404.887	421.838	409.777	430.953	463.862	445.069	440.804	409.247	431.957	454.504	448.076	429.863	422.401	441.269	447.928	458.205	466.207	441.995	422.809	408.283	395.119	474.134	421.845	406.882	441.263	436.86	432.934	473.629	392.466	431.828
0	81.3467	36.773	73.0096	86.0672	39.9613	106.61	97.7809	126.151	93.4572	58.181	60.6532	92.3346	75.4609	108.892	63.1849	94.0105	69.9492	77.1819	82.3305	72.1846	81.8111	64.8308	68.4388	77.862	82.6103	57.4799	76.7876	89.3633	91.8553	64.6439	52.4849	85.0231	74.4592	84.5767	76.1775	57.7477	83.1841	89.6467	57.3102	79.416	85.728	67.0607	62.9374	102.858	54.2121	51.3662	72.5753	80.6832	94.098
0	73.0767	66.422	105.172	79.7152	68.6103	120.204	109.051	126.556	77.0512	92.1	54.2472	121.47	64.7579	114.46	59.7249	108.984	68.6522	82.2359	101.844	82.6166	98.1361	64.4788	99.8178	117.267	122.61	84.4799	62.0576	126.011	121.801	97.4809	62.2689	95.4281	98.6212	63.2257	110.989	66.2877	82.7241	77.8627	89.0132	90.173	95.512	62.7097	71.5314	103.182	111.266	56.7992	119.115	78.2502	99.287
0	87.5907	35.178	62.4146	75.4992	52.2053	68.826	103.213	91.8536	72.1592	45.748	57.5182	108.281	55.0009	99.3791	66.4549	80.6595	62.5982	90.9389	33.5465	57.7786	81.1901	61.8038	74.3038	89.267	116.177	82.3179	63.3546	83.8493	59.2883	80.7789	57.8629	77.8331	69.2692	78.6307	67.9345	69.3147	120.049	66.4577	71.6612	38.2	79.593	74.1417	61.3964	87.5074	82.6981	41.9882	125.71	79.8722	91.855
0	405.185	365.151	420.956	464.175	429.421	480.691	478.97	454.854	413.43	416.532	465.436	459.2	418.812	437.649	416.239	469.524	402.544	426.29	450.114	440.482	419.325	436.02	444.412	434.213	470.934	464.453	461.598	439.336	479.828	439.103	410.35	476.779	483.891	448.496	456.881	440.802	480.968	469.566	465.607	455.633	475.674	462.412	422.207	475.344	475.968	461.42	489.602	452.656	487.26
0	566.699	553.313	568.172	560.283	545.502	552.366	570.321	568.502	562.592	546.235	513.707	556.011	528.163	550.865	532.076	561.741	495.841	532.371	512.817	529.239	531.406	537.993	522.521	544.754	554.502	536.966	543.788	536.174	535.666	534.779	466.944	513.023	524.242	522.036	524.178	540.937	519.751	506.647	506.229	507.173	508.971	550.872	521.423	545.858	521.59	517.366	514.386	488.737	539.693
0	41.1577	-12.254	33.4956	54.6342	7.36727	48.934	47.4289	53.5556	36.8082	32.938	11.7342	65.0106	22.3259	51.6491	6.53589	61.7405	15.9762	24.6959	23.2765	34.3196	26.2441	13.4248	23.0338	32.564	49.0423	18.4799	25.1656	42.9843	41.4503	26.8059	-8.48815	45.1851	28.4322	38.9007	4.04253	3.93669	41.7781	20.4037	17.9592	3.36195	35.025	32.4387	-13.2526	31.9394	56.6171	-17.9038	33.6293	17.0342	45.476
0	15.5637	5.93501	41.0636	34.9042	3.23227	39.745	57.1589	48.6646	29.5112	18.83	19.4912	65.8216	7.97389	41.1631	5.67089	48.1995	14.8952	16.7499	3.5465	20.9136	21.0011	16.1548	17.4668	33.591	23.0153	27.4799	3.89561	31.2823	37.7743	23.0759	14.7549	26.6441	13.2422	7.54972	11.0155	1.61269	34.1031	10.8357	20.8782	12.011	27.89	10.3307	5.28842	20.6964	17.0231	2.58316	52.2513	18.3312	37.395
0	35.7527	6.80001	51.3066	40.4992	15.1243	56.691	59.3479	58.3396	39.3222	29.208	1.05816	51.5236	27.1359	55.8111	3.56289	47.6055	15.9222	44.0469	12.0055	26.2386	40.3251	24.3978	35.0338	54.537	52.1503	36.9389	19.7876	34.7683	39.2343	21.7249	18.6199	24.3471	32.6752	59.5767	16.3665	24.5047	29.5621	14.3767	23.0672	10.957	36.728	24.8447	14.7204	11.3444	27.9411	3.85316	57.0613	38.7372	35.26
0	55.6447	5.90801	67.8746	71.3372	54.7183	76.556	67.7809	96.7456	57.2412	34.1	51.5182	69.1186	36.9739	82.1091	38.0489	85.0375	30.9222	78.1819	45.6005	53.2656	45.9741	51.3168	50.5478	63.835	78.2853	58.8039	49.9766	76.4983	60.0713	57.0759	28.7819	57.0501	70.5402	45.7927	44.5285	20.8287	47.6971	44.4847	45.9862	39.146	56.593	22.0877	23.3694	41.2904	56.4821	23.2312	103.034	54.9262	59.72
0	65.8877	11.989	55.3876	53.8232	33.1783	66.637	75.5109	89.7996	80.1322	45.884	51.2742	57.2266	50.7039	83.0271	12.1849	70.2805	45.4092	57.0739	37.4925	46.6436	59.8921	36.0198	74.6558	62.051	70.3123	54.4529	55.4086	65.5793	58.8823	50.7789	39.1069	67.1581	80.4322	74.4147	47.7175	32.3957	60.5351	42.8087	60.2022	40.768	77.836	40.9527	29.0184	69.5344	64.2121	30.4472	77.3323	58.8722	61.449
0	58.7797	26.124	44.0906	69.6882	55.7183	77.637	81.5379	85.9346	53.4302	81.992	41.6802	84.8486	40.7039	103.325	55.5089	113.768	28.3542	74.0739	59.3575	61.2656	60.4871	65.4788	55.1148	69.727	69.0963	64.2639	63.4896	86.8493	61.2883	54.6169	11.2149	68.7251	64.0532	62.4957	64.3395	51.3417	85.1031	67.2677	74.9322	33.551	90.782	74.7097	41.8554	80.0474	71.4821	23.5282	122.953	56.1962	60.341
0	504.158	465.016	478.74	552.526	449.799	508.177	524.078	520.529	493.024	451.208	430.761	523.389	455.785	497.892	436.86	459.606	448.3	477.101	434.979	427.914	429.271	468.371	469.385	496.267	496.339	464.426	474.247	472.011	474.098	490.508	467.863	473.752	471.323	486.82	474.475	480.072	438.427	477.755	488.391	452.849	504.215	474.412	461.423	460.804	470.779	432.555	512.737	440.25	495.017
0	43.8607	12.773	57.4146	53.4722	36.6643	48.556	71.1859	79.4206	65.2682	37.586	28.3822	75.0916	28.5149	66.7571	31.4279	83.3075	29.2732	60.2899	24.6005	54.4546	38.0281	30.9118	36.6558	58.078	73.1773	49.6959	31.9766	61.6873	51.7743	50.0489	3.21485	40.4551	45.4592	26.9277	42.2585	47.0177	45.9141	25.5927	43.3642	11.795	55.701	37.3037	27.3424	56.2364	49.7521	27.9882	90.4403	28.4122	45.53
0	105.05	66.449	99.9286	123.148	79.1783	118.339	113.348	116.854	104.781	93.64	82.4362	105.686	86.4879	102.406	58.7519	132.065	84.8412	98.7769	73.3845	79.0756	87.1631	96.8578	81.2228	119.24	105.637	106.507	46.4896	128.228	103.288	105.454	64.8359	81.0501	106.675	86.0627	83.4205	74.6937	78.0491	69.9437	81.2292	47.389	89.161	84.0067	78.1804	85.3994	121.239	63.1772	133.278	87.8992	94.287
0	94.5637	106.638	95.3336	127.175	122.583	122.231	133.781	125.854	113.213	116.667	93.7072	142.227	92.3259	146.568	104.887	112.335	77.8952	111.966	103.898	129.536	127.838	113.182	118.115	119.997	174.231	108.399	123.923	134.038	118.963	130.508	118.025	106.698	167.215	105.117	118.313	116.18	111.832	79.4847	118.391	115.146	146.215	138.548	113.126	153.29	149.131	89.9342	164.251	147.845	136.017
0	468.158	456.773	561.55	614.229	504.61	517.583	523.402	523.448	456.835	421.424	409.382	443.443	409.299	425.163	392.995	435.687	360.895	394.317	407.195	360.347	379.136	366.236	360.088	363.591	380.88	350.426	356.436	366.903	378.261	364.13	352.431	356.212	399.972	351.28	363.745	361.748	383.13	382.89	380.067	353.416	370.566	391.466	367.612	358.723	399.779	371.664	444.845	361.196	380.368
0	742.455	705.584	718.091	758.877	675.015	638.069	727.105	695.367	705.943	645.965	634.274	708.038	689.136	669.081	684.293	681.497	658.057	665.506	628.817	677.941	685.514	638.885	651.44	684.673	718.394	662.912	656.977	665.444	698.261	647.806	620.269	684.725	660.864	675.739	653.232	640.613	656.697	643.35	643.04	616.876	650.215	675.953	647.396	665.317	673.59	628.096	672.575	646.601	651.747
0	34.6717	0.395014	28.1986	37.9042	18.9613	49.312	59.5379	61.7456	39.3492	17.911	24.8152	74.9296	27.0009	52.0541	29.4819	37.7405	29.1922	55.6959	19.6275	39.6436	28.8381	14.9388	19.3578	37.348	56.9613	28.5609	37.3816	33.3633	31.4233	23.7789	21.5659	32.3201	47.4042	36.8467	16.4475	30.6397	37.4271	10.3497	28.1212	26.065	42.485	28.8987	4.96442	13.9394	30.9951	-2.06584	53.2243	32.8182	41.855
0	10.0497	11.367	54.6036	53.2832	42.0973	74.853	58.7809	65.8266	54.3492	62.83	20.4632	87.4966	7.24489	62.9731	31.0759	61.3075	13.5172	58.9389	20.7625	31.4546	39.0821	29.1818	39.6828	53.213	60.9883	36.2099	33.3006	44.2553	43.0443	23.0219	24.0789	49.6171	52.8912	47.6307	26.2855	15.0987	41.3191	22.3497	43.5802	23.092	44.404	32.0607	28.8014	44.3994	41.2931	4.25816	73.5213	17.0342	44.476
0	39.8337	-9.76799	33.6856	38.4722	8.93427	54.88	53.8349	51.0696	41.8622	53.019	17.3822	65.9026	39.5149	37.3521	4.58989	59.2535	17.3002	55.3169	16.4115	26.6706	32.3251	20.1818	19.8448	29.862	38.8263	29.3179	5.76061	70.2283	41.4233	17.2919	14.3499	30.7521	33.9722	27.6307	23.2045	29.8287	42.3461	3.10573	6.66124	9.49695	52.404	40.0067	33.8284	14.0474	24.0231	0.853159	70.3323	30.3312	28.422
0	104.861	45.638	94.3336	113.31	66.5833	110.61	113.7	106.205	73.3492	84.019	78.8692	116.93	83.8389	109.811	77.1299	83.1995	38.9492	92.8579	70.3035	101.103	86.8921	56.6418	90.4938	84.402	115.312	68.9119	67.2196	107.687	89.0443	99.2649	72.9979	70.8331	89.0802	80.4417	90.6905	68.9637	84.0221	63.1057	57.7972	41.66	71.512	70.2497	64.1264	90.0474	82.7521	77.8802	89.8453	69.3042	76.341
0	58.9417	13.043	60.9826	60.8232	30.0163	68.393	59.5919	86.8536	62.5382	39.884	45.1932	80.3346	43.3529	89.2441	37.4819	64.4155	38.5712	53.4249	54.1135	45.9946	52.4871	38.5878	48.1958	30.456	54.9073	43.4259	22.0036	63.3903	68.8553	59.3999	38.5659	49.2391	62.1882	35.2797	63.9075	16.5587	43.5891	19.7817	54.2292	21.47	61.35	55.1957	28.1804	41.3444	48.9411	15.2042	92.0343	38.6012	59.449
0	62.2927	29.07	71.8746	83.9592	37.7993	83.447	93.8349	99.6106	66.8622	95.208	57.5452	130.119	70.6229	90.8111	63.3739	91.0375	66.2732	70.8579	71.8705	98.4816	70.5951	58.3438	72.9798	88.321	105.069	77.9929	90.1386	110.011	87.9363	85.0219	86.5389	85.4821	84.5672	59.2527	76.7985	57.6937	87.9681	55.3227	83.6072	40.984	96.053	93.0067	63.6664	78.5884	82.5901	47.3392	113.007	67.4392	83.801
0	389.077	368.638	367.767	376.121	352.772	430.907	404.213	399.8	417.457	379.424	371.95	428.173	414.38	385.676	359.157	391.497	353.976	390.182	379.898	369.59	387.568	374.047	399.71	408.159	387.285	388.48	377.247	420.93	394.585	399.617	360.296	334.077	399.486	421.496	390.34	408.018	404.589	368.782	381.689	376.578	394.917	423.466	365.855	385.263	419.725	391.042	399.088	378.385	408.666
0	53.6177	19.449	41.6036	71.5262	25.5833	48.231	106.862	94.4746	64.8082	43.938	43.5722	114.578	35.8929	92.1091	65.6169	64.3885	33.8142	88.4789	64.5195	47.5086	68.2981	43.4518	73.4938	96.781	84.6913	47.6959	51.4896	62.7413	72.9633	62.7789	24.2689	47.5631	68.0532	75.4687	64.3665	61.4227	71.1301	60.8087	69.8242	41.254	75.647	44.7367	40.3694	65.8044	51.6711	26.5282	108.953	61.1422	64.666
0	77.9687	69.232	94.9556	114.986	74.7183	101.15	133.916	160.394	89.5112	100.992	73.2472	134.227	89.4609	133.109	73.2929	125.47	86.0572	105.696	107.25	71.5896	82.0551	78.5058	81.8178	131.375	134.772	95.3179	87.6256	96.1463	98.7203	92.6439	44.8359	80.6441	83.7292	76.3067	97.3395	110.775	94.1841	93.4847	95.2292	79.011	109.647	84.7097	86.2074	100.777	84.8331	57.9882	116.656	96.2502	79.125
0	61.0767	53.989	67.3066	88.1752	71.3403	94.718	101.916	105.529	63.0512	77.667	36.3012	110.605	67.6499	125.19	62.1849	92.7405	34.3002	73.6139	74.7355	70.8866	67.1361	63.0738	59.3578	93.564	88.8803	69.5879	61.6256	73.1193	79.8823	54.4539	49.9709	82.1041	80.9722	101.226	74.4745	82.5857	77.6161	63.1327	63.3102	52.254	81.674	85.3847	84.9644	77.6964	63.6171	61.8802	87.3053	85.6832	89.557
0	471.942	479.449	538.983	584.283	505.853	491.826	539.132	502.124	442.97	467.289	417.274	471.497	431.866	440.325	383.428	423.741	382.868	395.993	402.871	390.833	414.082	432.209	425.304	410.537	443.421	386.723	403.382	436.687	419.207	404.211	427.755	420.104	408.891	418.198	412.908	393.505	428.805	395.106	405.175	374.254	430.755	411.845	394.937	448.344	404.023	388.204	455.44	417.791	416.557
0	573.131	518.043	555.848	575.472	493.745	508.069	458.321	461.259	390.268	385.667	383.869	393.254	370.136	365.163	332.833	344.93	333.814	329.777	348.493	298.293	356.784	300.993	326.98	347.7	351.123	352.128	307.139	345.768	338.369	325.319	294.458	329.887	318.567	297.361	306.097	302.748	315.238	291.377	285.553	302.822	326.539	297.629	313.045	291.426	311.104	291.393	344.088	291.169	324.747
0	19.9417	8.39501	17.0636	42.6342	-2.28173	50.501	42.2939	64.6646	47.2412	14.343	8.65316	53.0916	3.24489	31.3251	11.5089	32.7405	-9.5098	24.6409	3.8705	5.58961	37.7841	12.5328	-7.39823	35.97	36.2043	25.0199	-2.80739	30.8763	20.5583	23.8329	-14.8931	5.0501	16.1612	19.4417	17.8265	-6.60431	30.7781	-0.137266	9.22924	-12.854	21.053	26.9527	-5.33358	23.8854	17.5901	-9.17384	42.7643	17.4122	30.179
0	24.0767	-12.362	21.1176	45.8502	13.9343	54.096	70.5919	60.2046	48.3222	20.613	8.43616	70.4966	22.5419	61.4061	26.4279	42.7135	-0.455795	32.5599	31.6005	23.3196	46.3791	3.2628	23.4388	44.321	47.8533	39.5069	12.2736	50.8493	29.1533	45.6169	14.8899	37.2661	37.1072	21.8737	33.3935	16.7207	44.1841	9.18673	48.1212	10.714	65.161	32.3037	13.0184	29.9664	18.5091	-8.79584	64.6833	20.1692	39.26
0	33.2657	-1.38899	36.5766	29.1752	23.1783	59.853	64.5919	75.5286	69.2682	35.884	26.5452	65.6586	34.0279	53.2171	44.6709	47.7405	16.6252	41.1819	16.3575	33.7246	37.1091	24.5608	21.5208	49.24	68.9343	41.4529	30.4356	40.4173	34.9363	37.2109	20.4849	27.8601	37.9992	45.7117	24.1235	23.3417	59.7241	16.5387	40.7972	20.66	33.917	21.9527	13.2884	43.6694	31.0231	14.5832	44.6563	21.9802	54.098
0	49.1307	44.367	61.6306	64.3102	62.9343	67.529	98.9699	86.5286	68.3762	78.424	42.6262	80.4426	26.7849	69.3251	40.5899	62.4155	32.5712	78.3709	46.3305	42.4006	79.2171	45.9388	19.2498	84.402	64.9883	47.4529	36.0036	91.6333	81.2343	56.4809	30.3769	75.5631	45.6482	54.4687	44.0965	60.1797	47.1301	53.1597	48.6072	33.714	47.215	31.6827	28.5314	40.6424	45.2661	23.0422	74.7373	55.9262	80.53
0	38.7257	5.74601	43.9286	49.5532	46.9613	84.637	73.8079	70.0156	63.7812	54.938	38.5992	77.0916	38.8659	74.7031	30.2659	81.8755	15.3542	66.9659	28.6005	49.6166	45.2711	35.2628	45.4388	68.456	83.9883	39.0199	43.2736	78.3093	61.9093	78.5079	28.0789	41.0231	61.3772	45.6847	49.1235	42.4777	50.4541	57.7547	32.4992	28.66	58.08	59.3037	34.6934	51.9664	49.8061	18.6912	79.1703	44.8452	42.72
0	69.7257	34.584	58.0906	75.2292	71.7723	69.231	80.2129	95.6646	48.7002	60.019	44.6802	83.7126	41.8929	90.6491	76.1029	93.7405	37.0572	70.3169	71.5465	55.0756	73.9741	51.3168	62.0068	103.375	85.7453	65.5879	50.5166	97.3093	96.5853	80.9949	60.2689	65.5631	90.9722	70.6307	82.6365	67.7207	86.5891	57.9977	54.6892	67.47	74.404	91.9527	41.5854	77.5614	80.8061	56.9882	94.1423	68.8182	75.395
0	374.266	389.638	414.091	430.31	391.286	430.556	430.592	429.475	405.943	398.748	405.707	410.903	393.272	443.163	436.32	434.362	411.138	393.696	352.736	405.212	422.109	415.317	404.521	450.321	450.529	446.426	432.328	433.011	459.855	453.833	413.052	440.428	456.783	432.577	454.691	476.829	447.914	432.268	438.283	362.146	456.998	453.412	433.153	457.561	467.023	436.555	504.737	448.845	450.801
0	34.7797	-7.22699	22.2526	52.6612	13.1513	57.42	74.1859	65.9886	47.1592	42.235	34.7072	63.1996	32.1899	75.0001	23.1569	58.6055	13.5712	48.8039	26.3845	30.8326	46.6761	34.1278	49.2498	49.997	77.8803	52.7499	11.4086	41.7413	80.8013	56.3999	18.8899	29.9421	56.9182	53.9817	44.7175	31.8827	70.1031	33.8087	26.2562	19.605	67.404	33.7907	15.6394	30.8854	52.6711	15.2312	58.6833	38.6282	39.747
0	102.807	62.097	106.983	123.58	69.7453	101.204	127.835	127.8	109.403	123.559	90.4362	116.443	108.488	129.433	100.59	135.741	96.9222	107.912	111.114	87.9136	116.649	86.1548	89.7638	156.105	116.961	87.4529	119.463	135.39	138.774	118.779	81.7009	111.698	130.729	111.198	90.8265	83.3687	108.238	118.404	108.175	79.795	117.836	99.3847	110.937	99.3174	136.887	65.1232	139.44	110.547	133.125
0	86.1307	23.476	85.3876	78.7692	58.1513	95.15	102.402	93.2316	58.5382	67.181	48.0312	87.6856	61.8119	88.6221	51.5629	117.416	40.7602	80.2089	38.4925	80.8596	66.4601	53.1278	53.3308	71.862	102.988	73.8579	52.5166	70.1463	87.5313	67.6439	68.5659	72.5631	62.1072	78.7387	65.6095	30.3687	75.0221	79.7277	61.7702	51.011	63.593	52.3847	69.8284	84.9664	86.8871	60.5552	100.953	75.3582	81.855
0	261.077	246.962	247.307	309.959	267.259	298.583	311.375	319.502	265.97	276.289	253.572	296.227	261.461	278	221.049	255.308	267.895	279.182	227.222	249.293	272.676	272.696	245.845	257.808	283.475	242.534	262.68	255.606	264.342	269.535	236.512	245.401	240.945	246.307	288.61	238.423	273.643	241.944	257.04	226.119	275.755	303.223	216.234	285.182	251.86	217.745	262.71	246.439	266.747
0	670.753	596.611	618.145	646.986	575.556	587.528	636.673	622.557	617.322	552.775	542.653	609.065	558.218	613.73	566.428	607.173	485.436	542.804	554.006	539.266	575.946	530.101	543.385	584.943	588.637	550.074	553.301	574.849	556.044	596.346	519.377	592.536	545.675	554.847	574.745	538.072	555.859	514.917	522.932	495.173	567.485	521.547	546.964	522.155	532.644	509.393	563.872	546.737	548.341
0	40.3467	20.584	48.0636	60.5802	43.3673	78.799	88.8349	77.7186	65.1322	66.992	53.6532	83.0106	64.5419	64.7031	39.5359	78.2535	42.8142	41.0199	41.0865	45.0756	41.1091	26.4518	48.9798	49.646	78.2313	28.2909	42.9496	60.1733	64.2613	40.7519	40.3229	53.6981	36.0802	63.1977	49.4745	35.1257	86.4541	44.9437	54.9322	19.416	59.917	53.2227	31.3154	34.9124	50.4011	14.6642	59.2243	46.9802	80.801
0	32.6447	22.881	55.3876	50.2562	12.1783	68.988	73.4019	56.3666	53.3762	54.613	41.7072	67.1186	32.7849	61.5141	34.0219	56.6595	22.5172	39.1549	24.1135	21.1576	47.4331	21.8308	37.3308	56.618	61.0693	56.2099	22.1116	68.6603	59.2883	31.2649	12.1069	26.5901	32.4592	40.7657	30.2045	34.8557	42.7781	37.6197	23.0132	14.741	44.863	39.3307	30.2884	52.3444	48.5091	2.63716	56.0343	38.2502	29.639
0	24.5907	15.854	32.5226	47.0942	13.3133	46.61	68.6999	70.8806	53.7542	30.397	20.1392	88.8216	42.4879	44.9191	23.7249	57.3345	23.2462	24.4519	28.4925	43.5086	38.4061	19.7498	23.6288	37.24	53.1233	19.4529	18.7606	32.8493	33.1533	34.8329	21.1879	12.5091	34.1342	29.4687	23.4205	16.1527	39.6701	13.3497	15.7162	-9.39505	54.809	34.1147	18.1264	2.75043	39.2121	3.66416	46.3593	38.1692	32.53
0	48.7527	14.178	35.3066	53.5262	7.58327	56.637	84.2129	63.3396	45.3492	43.235	43.8962	76.1456	31.2449	50.6761	42.3199	59.3345	4.6792	57.2899	38.8435	22.9406	39.6491	35.7498	20.0608	49.078	59.3123	28.3719	40.0846	62.3903	54.7203	13.4809	30.7549	51.9151	47.3502	34.1707	35.2315	35.8557	41.5621	27.5657	40.0672	28.281	72.782	17.8717	25.0454	48.1014	35.6171	-0.173841	101.629	46.9262	22.828
0	42.9957	-5.17299	55.4416	55.7422	17.0973	60.637	81.3209	79.9076	54.3762	50.478	56.0582	100.551	48.5419	73.3521	17.4009	63.1995	33.0302	66.3439	72.9785	59.4546	62.9471	32.1818	33.8718	61.889	69.2583	25.8039	27.7876	49.6603	52.5853	35.5629	26.4309	41.6711	30.1612	47.7927	49.5285	26.6397	42.4271	34.6197	61.4182	31.227	38.728	41.7907	24.6124	55.2634	53.0771	-0.389841	73.9533	38.5742	51.639
0	43.2117	65.07	63.9826	94.0672	41.6103	72.826	129.619	122.962	57.7002	57.343	84.4632	106.713	48.0009	89.1091	71.3469	85.2265	39.9492	94.6959	63.3305	82.4006	59.4061	63.1818	81.1418	100.186	88.3123	77.7499	63.0846	73.2283	55.2073	81.6979	43.9169	60.0231	100.702	100.874	98.4745	67.4497	69.9951	77.6467	62.9592	37.957	77.215	55.1417	64.1534	86.9934	86.9141	61.7182	105.359	74.6012	84.233
0	326.861	290.773	352.01	331.364	293.772	330.447	326.132	349.178	352.484	351.857	276.653	355.362	312.974	321.568	272.076	348.606	315.057	347.398	318.952	352.752	329.136	307.452	326.088	340.781	346.934	383.858	324.004	362.444	347.071	330.427	325.404	351.887	331.432	325.874	341.07	296.532	339.319	324.782	322.526	307.687	360.485	311.088	322.612	292.966	360.671	305.934	369.224	340.277	363.639
0	46.2927	33.449	44.3336	62.5262	27.4213	68.934	92.2669	75.2316	57.0512	46.938	43.2202	86.5776	48.4879	70.0001	49.1849	82.8755	40.2462	59.6959	25.5735	51.5086	68.1091	54.4248	48.1148	68.456	90.0963	53.8309	32.0036	62.9033	86.2613	65.0489	38.6199	57.9151	86.3772	56.4147	54.6095	59.8827	63.6701	37.6737	32.3102	35.281	76.08	58.8177	52.5044	58.7234	69.5091	57.9342	102.71	50.5202	49.422
0	91.9147	56.286	97.1716	86.5802	70.3943	101.393	143.7	119.286	98.8352	104.235	56.1392	119.47	62.1899	115.649	68.0219	97.7135	71.3542	88.2359	70.5465	87.9406	99.4601	73.7498	73.3848	114.916	110.393	92.5339	75.0846	106.173	115.126	86.7519	86.9979	92.3201	69.8372	85.1437	83.3125	65.9907	94.9411	77.9167	86.2292	52.741	81.674	83.3577	88.0994	68.6964	97.7791	80.7722	129.548	89.0072	92.26
0	85.7527	31.719	63.3606	67.7692	41.0433	75.691	110.781	89.0696	67.9432	60.154	51.9232	87.1456	56.5689	94.3251	65.9679	77.9835	43.9762	74.5869	60.6275	50.2116	59.0011	46.5328	51.1958	72.24	95.4483	73.1549	35.9226	80.5253	75.1263	69.8329	52.4309	78.9151	90.6752	70.3337	82.8265	55.6937	72.4811	49.5657	59.9322	22.876	79.025	78.3847	41.0184	53.3724	78.8061	47.2582	103.034	60.8452	77.53
0	345.618	369.827	432.983	413.445	385.745	436.799	445.213	454.665	392.862	387.559	391.869	411.092	358.812	426.919	376.374	420.038	370.895	381.587	345.439	354.185	356.352	365.831	341.034	386.808	385.502	338.128	358.22	395.065	373.909	374.211	356.377	357.86	389.891	357.712	357.286	342.153	348.211	370.377	353.121	361.822	366.782	385.52	338.477	341.534	386.05	356.393	395.602	362.412	364.044
0	674.374	707.178	639.307	655.877	631.502	640.853	612.646	639.854	602.322	572.884	574.004	590.903	542.488	545.055	558.32	597.605	560.814	545.939	530.709	556.644	568.622	558.723	539.98	604.889	577.61	547.993	561.517	579.687	589.666	565.86	528.917	530.212	541.567	568.253	521.556	554.153	557.049	531.62	548.58	508.687	564.647	578.629	556.261	560.723	567.266	511.258	569.359	539.926	557.503
0	49.8337	18.935	51.4956	63.7962	41.3403	49.772	57.2129	79.3666	56.2412	47.992	29.4092	80.9026	47.5149	69.3791	48.1029	61.3075	5.7062	41.6959	20.3845	37.1026	54.5951	36.6958	30.6828	55.943	47.4213	46.8579	39.6796	45.3633	41.6123	39.3999	28.0249	39.2391	48.2962	41.4417	37.2855	28.9637	55.9951	23.7547	35.2562	16.66	48.053	18.4387	10.8284	13.7504	27.4281	1.82616	69.4943	19.6562	34.693
0	32.1307	5.25901	21.3336	41.1482	11.2053	44.826	56.1049	74.8806	26.9972	27.424	5.95016	54.5776	14.7579	51.8381	5.07589	31.6595	4.2462	34.7769	12.5735	38.1576	32.2441	23.1278	33.2498	32.51	47.9883	15.9659	32.4086	46.4983	50.2883	31.2379	7.34985	19.9691	30.1072	12.5227	7.25853	-1.79331	27.8871	2.99773	10.6612	-8.55705	27.107	24.8177	5.82842	34.8854	34.1041	-12.5258	46.1703	21.2232	34.963
0	32.8607	-10.578	27.0366	48.6612	15.6373	58.934	67.4019	42.3666	60.9432	37.775	31.9232	73.9296	16.4069	50.5411	12.8329	47.0915	11.2192	38.0199	21.7625	17.3466	34.4331	7.3168	10.6558	35.997	49.3933	30.8039	21.1116	24.9573	24.9903	25.6439	-4.43415	40.4011	18.2422	48.7657	49.6095	38.9367	35.2651	19.2957	20.0132	10.741	33.242	16.5197	19.2344	21.1824	30.5361	-7.25484	50.2513	28.2232	27.747
0	57.9147	12.8	47.5226	73.7422	32.2053	97.61	74.1049	81.2046	71.8082	86.1	42.5182	85.1996	75.3799	56.1091	46.7789	76.7135	42.2732	61.3709	56.3035	41.7246	61.4331	47.3978	55.2498	59.159	69.4483	38.7229	23.1116	89.2013	63.2343	71.1839	33.3229	60.2931	54.7562	43.9007	54.0695	28.6937	46.6701	53.2677	37.5262	20.335	66.89	59.7367	60.5044	50.6964	33.0771	10.5282	104.44	44.7372	61.233
0	78.6447	51.53	52.4956	94.1482	55.9613	90.799	92.8619	100.719	109.646	77.938	99.0852	111.767	75.5959	97.2981	67.5359	120.362	67.2462	81.3979	88.1405	77.9136	98.2171	77.1818	83.2228	105.564	102.718	104.507	64.2196	106.984	108.504	98.6709	57.0249	72.9151	69.4322	95.3877	79.6905	86.9637	75.0221	82.6197	72.6342	42.227	86.566	79.0607	60.0724	85.4264	93.1041	40.4742	82.8723	98.2502	71.963
0	108.51	38.719	96.3606	87.9312	58.9883	122.529	121.619	100.719	102.376	89.83	75.7612	107.119	84.2989	92.6761	78.2389	118.524	88.1652	87.4519	74.5195	118.563	87.5141	57.9118	76.2228	107.916	113.502	76.5069	84.4356	123.228	112.882	119.995	67.3229	88.5361	104.729	103.631	115.854	98.7207	88.2651	96.8897	73.1752	73.281	123.161	83.6557	69.2884	114.29	102.968	64.9072	121.332	100.25	117.639
0	616.996	578.016	579.875	625.445	535.637	583.691	586.97	550.421	575.538	543.721	537.085	501.389	529.569	540.568	487.428	536.092	512.273	524.29	498.655	534.644	532.028	516.02	508.088	526.808	530.312	490.588	514.085	542.444	529.963	535.806	477.62	532.212	511.756	501.415	518.772	508.477	533.859	523.16	500.364	503.984	516.566	515.385	495.964	502.696	520.239	461.069	559.251	528.872	515.368
0	57.1307	31.881	63.2256	72.6882	49.2053	64.772	108.673	88.4206	82.5112	68.1	67.9232	114.686	68.4069	103.136	61.1299	74.4965	65.5712	63.9929	50.4115	58.8326	70.0551	65.3168	54.3308	74.808	93.6373	48.6959	40.1386	97.0923	89.9093	56.3459	35.7549	82.8061	66.5132	49.0897	59.1505	46.8557	66.6431	46.9437	76.7432	47.47	94.161	86.0067	53.6664	85.0204	65.1311	54.2852	90.3323	65.0882	93.179
0	30.2387	24.908	42.1446	53.1212	31.1513	75.366	77.6999	82.1776	67.0782	76.748	28.5182	93.2536	43.1629	50.0271	72.2389	81.2535	49.2732	52.5599	57.0865	47.2386	50.7031	40.5058	39.4668	65.024	55.1233	45.9659	52.1656	70.2283	74.8553	54.8869	40.0519	42.6171	56.2962	61.0897	57.3395	43.1527	27.9681	49.4037	43.5532	50.173	81.728	60.8717	28.5584	56.0474	52.0231	6.98816	79.4133	49.2502	47.72
0	90.3197	63.962	54.3336	107.499	88.5293	105.907	132.727	140.313	89.7272	84.721	82.6262	136.903	77.4069	120.027	70.0489	96.6325	77.3542	90.8039	93.3575	96.8056	118.352	48.0468	72.6288	109.321	111.312	77.0739	65.8146	112.66	141.423	138.373	96.2959	102.86	74.2692	87.8737	84.0965	93.7747	91.8871	103.539	95.0942	52.443	122.242	107.385	111.612	96.9934	120.401	74.2042	123.44	74.6012	108.584
0	249.645	234.313	271.172	269.175	256.718	299.339	336.619	326.935	299.7	275.262	255.463	321.524	277.326	321.027	255.752	338.038	280.436	287.074	264.114	268.022	278.163	230.263	254.926	266.808	287.339	277.291	248.598	274.984	268.477	271.103	223.512	241.996	223.891	217.171	254.61	224.207	241.86	206.431	226.553	173.93	210.566	216.088	215.369	247.344	240.428	196.096	244.115	211.574	215.557
0	541.401	520.097	535.821	497.823	469.07	506.556	536.051	518.124	493.889	501.451	484.085	519.254	514.136	499.298	478.617	502.092	459.706	506.236	449.412	438.347	460.244	479.263	473.71	487.889	482.312	454.155	408.193	455.687	450.585	474.076	426.647	458.752	473.323	453.415	443.935	449.396	480.103	449.647	442.77	419.66	461.215	463.629	437.315	454.588	446.131	447.15	474.953	454.791	468.476
0	54.8067	3.34001	47.0906	57.2832	0.934274	80.015	78.9969	84.0696	65.7812	75.289	48.6262	70.0376	40.5689	70.6491	24.8329	72.8755	15.2462	63.5599	38.7355	63.9136	62.8651	24.5058	26.4118	47.375	75.5563	23.8579	57.4086	60.9843	44.7203	53.3459	26.6199	45.1041	37.7832	34.9817	46.9885	39.2067	49.3731	11.8357	48.2292	16.362	53.458	55.8447	23.9374	42.1824	17.6711	24.4742	75.7103	47.7642	42.557
0	40.4547	-11.497	22.1176	47.7152	12.2863	52.069	56.5379	68.6106	39.1592	19.289	21.9232	54.4426	14.2449	46.0541	28.6979	61.9295	0.327205	35.7499	29.1675	21.6436	33.8651	7.7228	30.3308	44.97	48.5833	32.9659	30.8686	38.8493	29.1263	34.6979	7.67385	21.0231	21.0802	25.2797	33.5555	42.1527	30.9141	23.7007	9.71624	4.68695	37.89	24.7097	9.58542	26.1554	34.1581	-6.76884	57.0613	18.8722	30.26
0	46.4007	-0.956986	38.4146	71.2832	26.1513	54.123	85.3479	58.5016	45.6192	41.289	33.8962	82.9836	21.3259	49.8651	22.2929	70.3885	18.4902	59.1819	30.9245	40.9676	22.0821	26.9928	27.6558	52.078	48.8533	46.8849	37.7606	51.4443	41.0443	53.6439	25.5659	31.3741	24.8372	55.8467	25.4745	24.1797	49.3191	39.5927	20.5802	-0.69205	32.269	48.7637	20.9914	33.2364	53.1041	32.6642	55.3053	26.6012	47.882
0	77.6987	34.313	70.8476	63.8232	57.4483	81.61	109.375	79.4476	86.3762	76.505	63.2742	96.5776	53.5419	72.2711	59.3199	82.7675	53.4092	83.6139	51.0595	47.5896	74.0821	73.6688	61.7638	64.402	89.4483	65.9119	94.7606	76.1193	92.9633	83.5629	55.1339	66.5631	72.6752	76.8467	57.9345	56.2607	72.2921	54.2407	74.4992	56.849	103.944	58.4117	50.4504	70.3174	59.9411	46.4742	108.926	73.0882	63.314
0	80.3467	22.746	66.1446	71.8772	50.8533	75.691	111.186	94.1236	72.3492	76.073	44.6262	101.93	51.6499	67.0821	62.8599	69.2535	36.7062	68.5329	58.9515	70.6166	81.3251	71.8578	69.7638	102.051	98.3663	78.2369	65.7336	96.4983	84.9633	79.9679	43.3229	44.0771	67.1612	72.0087	59.5285	47.3417	93.5081	64.9707	64.9052	46.93	67.161	53.0877	62.4774	81.6154	77.0231	36.2852	114.44	49.8452	74.476
0	84.1577	24.016	71.1446	78.6612	45.7723	89.123	94.0509	109.394	92.9432	77.992	68.9232	97.3346	66.8929	101.919	68.4009	85.1455	59.7602	93.8309	89.1675	88.6976	97.7841	55.8578	75.4388	101.429	104.393	87.3179	51.9766	119.606	88.3423	67.6169	47.7279	82.1581	63.7292	117.253	76.5825	69.6127	72.0761	95.3767	69.0402	75.687	86.836	53.7637	51.6934	84.4534	92.4281	34.6102	99.5483	101.088	76.179
0	798.969	764.719	761.253	821.715	727.015	767.447	800.862	806.394	798.97	838.721	756.734	840.254	823.461	820.703	809.536	824.254	787.165	825.398	800.249	810.293	779.974	829.912	843.575	853.727	862.826	866.885	844.193	887.822	887.882	853.157	838.944	873.752	894.296	855.388	878.962	878.288	854.616	896.106	869.58	879.957	905.998	864.737	841.153	900.615	870.833	830.339	930.115	863.845	888.017
0	32.9957	35.881	38.0636	67.0942	35.8803	76.15	78.7539	92.6376	69.9432	65.667	42.8962	99.8756	68.4339	63.5951	51.9409	87.9295	52.1382	62.7769	55.0325	58.1846	66.1361	44.8578	30.3848	78.267	81.3933	58.9659	74.2196	70.5523	83.6933	73.3999	39.2419	80.2931	65.5672	68.9547	78.0965	65.4497	63.8601	69.7547	55.8512	39.741	51.377	71.8717	83.6124	66.1824	55.1581	23.7722	78.3053	75.7912	75.801
0	166.537	142.638	136.307	193.553	145.178	185.745	183.429	182.989	171.97	154.721	137.328	187.713	141.407	178.298	146.212	182.903	129.733	163.236	143.952	176.022	182.595	142.966	158.953	154.997	203.745	187.372	188.869	166.525	147.288	196.86	153.674	169.887	176.918	156.901	165.178	155.288	176.427	170.755	154.202	152.524	205.161	152.818	143.396	172.101	145.374	136.772	178.71	173.331	184.909
0	95.3467	117.557	133.74	140.85	113.934	160.42	170.808	130.935	121.835	125.911	110.247	145.795	103.542	145.568	106.914	125.335	113.111	102.831	127.574	136.022	122.271	115.939	160.169	151.348	167.853	137.588	115.788	163.876	183.801	148.779	128.323	147.725	119.675	134.631	129.691	120.667	157.778	134.404	123.202	125.308	156.458	168.385	144.91	122.669	143.509	143.285	171.521	138.628	154.584
0	509.185	466.638	526.226	531.661	509.178	548.772	543.429	531.097	500.862	532.667	490.977	501.065	468.542	493.649	476.941	500.66	471.598	484.804	491.331	471.455	488.703	468.75	486.575	519.997	521.339	473.318	486.328	502.606	527.639	520.86	493.106	502.482	537.513	522.415	474.908	522.396	512.157	505.593	537.526	469.903	498.647	515.385	470.774	499.831	506.725	481.772	528.251	501.439	509.287
0	578.942	588.854	586.469	575.094	537.259	586.826	555.213	544.421	536.781	527.289	480.409	519.092	517.839	529.163	488.644	506.335	460.138	457.56	478.195	498.374	473.73	486.128	475.494	485.024	494.285	517.21	478.761	504.444	525.423	516.562	490.323	501.914	521.161	527.307	497.61	515.937	495.427	458.079	470.175	462.011	478.296	493.304	483.72	489.074	467.725	464.61	494.818	458.439	466.99
0	23.3197	-12.119	33.4686	37.0402	12.1513	47.42	58.9699	55.8806	36.3222	24.802	9.19316	77.1726	26.7849	65.2711	16.6709	50.7405	16.4092	13.6689	19.7625	16.5086	37.5951	12.0468	17.5748	40.321	36.0153	36.8579	21.3006	47.9033	32.4773	22.5349	-0.245147	28.3201	38.3502	22.7117	15.6635	18.2877	20.4271	17.9167	49.2562	11.822	50.188	36.4927	16.7744	31.9664	44.0501	1.17716	58.9803	26.3582	28.882
0	39.5907	-12.633	22.7666	33.0132	5.63727	50.258	71.6459	45.4746	32.4842	37.289	29.3282	70.0376	9.83889	50.3521	29.6439	62.7135	18.3002	36.4249	14.6005	36.2656	39.0821	17.5058	36.4668	53.348	42.4213	28.6959	38.2736	40.8493	37.2613	38.4809	2.86285	28.5901	16.4322	37.7657	42.1505	17.3417	31.0221	7.56573	28.8782	2.19995	32.08	12.9797	31.6394	30.8044	36.6171	-0.0928406	49.0073	23.9532	29.828
0	45.9687	16.124	47.0366	52.3642	25.2053	69.474	73.7809	77.9076	60.8622	50.83	42.8962	94.4426	30.2169	41.8381	23.6439	80.6325	39.8682	41.9659	40.1945	52.0486	32.2171	30.8038	31.3308	56.402	84.3663	37.3179	40.1656	67.9033	59.6393	57.4269	35.1069	43.4551	40.7022	55.1977	40.3395	26.3957	44.6161	33.0517	39.6342	38.011	51.593	29.4387	43.2614	47.8044	41.4011	11.5832	41.5213	49.6012	62.639
[truncated: 83 more columns]

## Sheet: Fig 1d, Supplementary Fig 1e
	p35S_0uM	p35S_0uM	p35S_0uM	p35S_0uM	p35S_0uM	p35S_500uM	p35S_500uM	p35S_500uM	p35S_500uM	p35S_500uM	pORCA3_NB4765_0uM	pORCA3_NB4765_0uM	pORCA3_NB4765_0uM	pORCA3_NB4765_0uM	pORCA3_NB4765_0uM	pORCA3_NB4765_500uM	pORCA3_NB4765_500uM	pORCA3_NB4765_500uM	pORCA3_NB4765_500uM	pORCA3_NB4765_500uM	pORCA3_NB4775_0uM	pORCA3_NB4775_0uM	pORCA3_NB4775_0uM	pORCA3_NB4775_0uM	pORCA3_NB4775_0uM	pORCA3_NB4775_500uM	pORCA3_NB4775_500uM	pORCA3_NB4775_500uM	pORCA3_NB4775_500uM	pORCA3_NB4775_500uM	pORCA3_NB4776_0uM	pORCA3_NB4776_0uM	pORCA3_NB4776_0uM	pORCA3_NB4776_0uM	pORCA3_NB4776_0uM	pORCA3_NB4776_500uM	pORCA3_NB4776_500uM	pORCA3_NB4776_500uM	pORCA3_NB4776_500uM	pORCA3_NB4776_500uM
0	63.508	52.792	11.91	136.974	5.548	16.635	84.199	76.357	80.447	83.502	0	0.014	0.01	0.004	0.001	0.003	0.005	0.016	0.005	9.989	87.433	28.199	19.936	25.513	7.992	3.898	14.55	22.67	25.106	7.165	0.063	0.007	0.036	0.033	0.002	0.009	0.006	0.024	0.054	0
0.5	67.008	53.698	13.024	139.643	6.057	18.417	87.039	81.165	81.119	86.85	0	0.013	0.004	0.005	0	0.006	0	0.003	0.002	10.929	87.08	28.397	20.045	23.042	8.06	3.864	15.048	23.116	25.696	7.823	0.071	0.001	0.008	0.034	0.0008977	0.008	0.008	0.011	0.037	0
1	68.54	54.385	13.812	144.837	6.739	18.809	88.946	82.925	82.045	88.989	0	0.008	0.004	0.004	0	0.004	0.004	0.022	0.014	11.173	85	28.544	21.118	21.346	8.425	4.443	15.723	23.669	25.765	7.925	0.069	0.004	0.016	0.018	0.002	0.004	0.002	0.002	0.037	0
1.5	68.423	53.371	13.377	144.762	6.788	18.481	89.246	81.63	79.961	87.43	0	0.006	0.0006627	0.001	0	0.005	0	0.003	0.003	10.827	84.27	29.198	22.498	22.117	8.062	4.236	15.753	24.446	25.92	7.797	0.051	0.007	0.005	0.019	0.0008977	0.006	0.008	0.023	0.037	0
2	68.792	53.448	14.405	141.396	7.461	18.436	88.526	81.279	78.682	85.962	0.002	0.015	0.003	0.002	0	0.011	0	0.006	0.003	11.06	85.485	30.223	22.307	22.685	8.021	4.889	16.071	24.536	26.273	8.121	0.085	0.004	0.008	0.048	0.0008977	0.007	0.003	0	0.036	0
2.5	68.917	53.065	14.919	139.78	7.341	18.176	87.068	80.71	77.697	82.212	0.003	0.01	0.005	0.004	0	0.004	0	0.019	0.006	10.614	86.722	30.24	22.24	22.007	7.727	4.757	16.499	25.089	26.4	8.158	0.069	0.003	0.016	0.003	0.0008977	0.006	0.003	0.015	0.033	0.001
3	68.205	52.519	15.137	139.115	8.044	18.259	86.892	80.805	76.99	78.839	0.003	0.011	0.008	0.005	0.005	0.013	0.003	0.038	0.019	11.045	87.421	30.025	21.788	22.027	7.658	4.938	16.657	25.68	27.26	8.37	0.08	0.006	0.013	0.026	0.003	0.007	0.0008772	0.005	0.042	0.082
3.5	67.515	51.413	14.473	139.279	8.222	17.611	86.296	81.189	77.211	75.797	0.003	0.007	0.015	0.022	0	0.006	0.001	0.051	0.002	10.434	87.76	29.443	20.989	21.775	7.923	4.608	16.509	25.956	26.844	7.64	0.08	0.011	0.011	0.033	0	0.012	0.003	0.011	0.017	0.068
4	67.916	51.737	14.687	140.888	8.887	18.304	88.62	81.835	78.75	71.207	0	0.023	0.015	0.004	0	0.013	0.003	0.091	0.017	11.077	88.052	29.314	21.318	21.912	8.119	5.049	16.708	26.837	27.242	7.921	0.049	0.007	0.006	0.018	0.002	0.004	0.0008772	0.013	0.037	0.113
4.5	68.041	50.197	14.804	140.837	8.983	17.749	90.156	82.822	81.123	66.542	0	0.013	0.012	0.005	0	0.003	0.003	0.077	0.009	11.318	88.537	28.259	20.41	21.942	8.181	4.577	16.613	27.261	27.57	7.606	0.064	0.004	0.018	0.01	0.003	0.003	0.002	0.013	0.057	0.151
5	68.706	49.885	15.036	141.123	9.634	18.614	92.473	84.707	83.793	65.791	0	0.011	0.002	0.027	0.001	0.017	0	0.066	0.002	11.188	90.314	27.845	20.719	23.057	8.355	4.773	16.448	27.915	28.418	7.773	0.087	0.003	0.019	0.04	0.003	0.008	0.004	0.012	0.032	0.241
5.5	68.655	49.882	15.337	139.948	9.664	18.809	94.301	86.019	85.195	65.262	0.002	0.007	0.003	0.016	0	0.003	0.006	0.099	0.003	11.55	89.488	24.756	19.481	23.303	8.318	4.715	16.974	27.075	28.897	7.714	0.047	0.004	0.015	0.023	0.0008977	0.008	0.0008772	0	0.032	0.201
6	69.29	50.186	15.177	138.265	10.008	20.15	97.364	87.854	86.994	65.326	0.003	0.003	0.006	0.004	0	0.003	0	0.087	0.013	11.799	90.088	24.281	19.933	23.77	8.594	5.056	17.71	28.006	28.966	7.813	0.084	0.006	0.008	0.012	0.002	0.003	0.003	0.021	0.051	0.251
6.5	69.267	49.938	15.119	135.231	10.455	20.541	100.245	90.341	89.014	65.918	0.002	0.011	0.003	0.001	0.002	0.033	0.008	0.087	0.011	11.887	90.198	23.843	19.365	23.8	8.497	5.06	17.518	28.656	29.248	8.007	0.092	0.008	0.023	0.018	0.0008977	0.006	0.004	0	0.055	0.463
7	68.5	49.666	14.81	131.786	10.853	21.229	102.137	91.338	90.494	65.648	0.002	0.003	0.0006627	0.001	0.01	0.006	0	0.077	0.02	11.717	89.882	23.307	19.382	23.519	8.159	5.076	17.244	29.026	29.386	7.932	0.079	0.007	0.008	0.012	0.0008977	0.006	0.005	0.012	0.033	0.505
7.5	68.661	49.924	15.358	129.537	11.542	21.497	104.715	92.607	91.91	66.403	0.002	0.013	0.01	0.006	0	0.019	0.005	0.095	0.033	11.627	89.333	22.761	19.159	23.291	7.99	4.915	16.975	28.986	28.972	7.696	0.071	0.007	0.013	0.012	0	0.007	0.004	0.001	0.034	0.591
8	68.896	49.503	14.335	128.499	11.967	21.368	104.782	93.054	90.959	65.5	0	0.014	0.003	0.002	0.001	0.05	0	0.097	0.088	12.11	90.482	22.762	20.539	24.248	7.896	5.575	17.681	30.419	29.805	7.922	0.074	0.001	0.006	0.046	0.002	0.004	0.003	0	0.031	0.694
8.5	69.223	49.729	14.565	128.79	12.715	22.185	106.202	94.787	92.533	65.949	0.007	0.006	0.009	0.01	0.012	0.033	0.001	0.083	0.086	12.448	89.972	22.758	21.212	23.806	7.936	5.401	18.056	31.749	30.698	8.022	0.074	0.011	0.019	0.038	0.004	0.001	0.004	0.02	0.048	0.8
9	70.044	50.727	14.222	129.443	12.727	22.491	103.927	96.485	93.742	66.571	0.002	0.015	0.003	0.005	0	0.029	0.005	0.066	0.069	12.179	89.961	21.892	20.369	23.256	7.872	5.345	17.918	32.641	31.182	7.904	0.056	0.006	0.003	0.021	0.003	0.004	0.004	0	0.041	0.777
9.5	69.276	50.017	14.275	128.656	12.748	22.831	104.701	97.95	94.355	66.83	0	0.01	0.003	0	0.006	0.024	0	0.072	0.044	12.441	89.879	21.468	21.103	22.605	7.733	5.316	18.214	33.033	31.483	7.919	0.041	0.004	0.018	0.015	0.0008977	0.001	0.004	0.023	0.041	0.863
10	69.408	49.68	14.073	127.408	12.908	23.636	106.232	99.004	95.258	66.897	0	0.008	0.005	0.011	0.005	0.009	0.003	0.047	0.158	12.598	90.691	21.209	20.71	22.391	7.725	5.296	19.041	33.506	32.163	8.271	0.061	0.008	0.016	0.018	0	0.002	0.004	0.005	0.043	1.058
10.5	69.159	49.37	13.539	125.828	13.12	23.088	107.49	100.063	94.793	66.496	0.002	0.014	0.004	0.004	0.005	0.031	0	0.065	0.066	12.568	90.248	20.172	21.058	22.265	7.701	5.726	19.082	34.688	33.187	8.374	0.061	0.001	0.002	0.008	0.002	0.008	0.004	0.001	0.029	1.076
11	69.26	49.026	13.339	124.175	13.162	23.716	109.541	101.145	95.912	67.092	0	0.006	0.003	0.004	0.001	0.013	0.001	0.074	0.105	12.534	89.755	20.113	20.448	22.023	7.925	5.604	19.31	35.322	33.607	8.587	0.085	0.003	0.005	0.022	0.0008977	0.011	0	0.016	0.032	1.023
11.5	69.048	48.599	13.529	122.592	13.17	23.792	110.552	101.458	96.852	67.147	0.002	0.008	0.003	0.002	0	0.029	0	0.097	0.063	12.466	90.405	19.746	20.8	21.748	7.535	5.441	19.131	35.939	33.385	8.52	0.048	0.008	0.005	0.029	0	0.002	0.002	0.001	0.041	1.086
12	68.823	48.065	12.977	121.507	13.521	24.647	111.638	101.801	97.822	66.897	0.002	0.024	0.009	0.005	0	0.038	0.005	0.091	0.049	12.981	89.975	19.229	20.29	21.578	7.537	5.35	19.633	36.854	34.028	8.834	0.075	0.003	0.016	0.07	0.002	0.006	0.0008772	0.001	0.038	1.258
12.5	68.983	47.763	13.16	121.485	13.793	24.552	113.224	102.805	99.344	67.456	0.002	0.023	0.004	0.005	0	0.023	0.004	0.105	0.122	12.94	89.81	19.245	20.416	21.182	7.79	5.679	20.241	37.673	34.522	8.951	0.061	0.006	0.003	0.01	0.003	0.008	0.002	0.007	0.04	1.375
13	68.905	47.217	12.883	121.814	13.844	24.688	113.407	103.309	100.51	66.835	0	0.007	0.002	0.004	0.002	0.019	0	0.055	0.089	13.388	90.061	19.012	20.44	20.788	7.98	5.336	20.259	38.493	35.075	8.875	0.05	0.007	0.008	0.014	0	0.009	0.004	0.018	0.036	1.268
13.5	68.785	47.203	13.075	121.876	13.679	24.857	113.747	103.398	101.965	67.54	0	0.015	0.004	0.004	0	0.025	0.005	0.025	0.086	13.121	88.97	18.39	20.23	20.34	7.616	5.365	20.305	39.267	35.025	8.957	0.057	0.006	0.003	0.013	0.0008977	0.003	0.002	0.013	0.038	1.409
14	69.336	47.276	12.727	121.589	13.868	25.908	113.712	104.118	103.959	67.855	0.002	0.008	0.003	0.002	0	0.036	0.001	0.075	0.036	13.401	89.055	18.181	20.517	19.892	7.769	5.584	20.852	39.994	35.225	9.038	0.06	0.003	0.003	0.015	0	0.004	0.008	0.001	0.045	1.613
14.5	69.126	47.501	13.339	119.956	14.685	26.693	114.947	104.795	105.191	68.676	0.003	0.007	0.009	0.004	0.001	0.059	0	0.095	0.088	13.556	89.264	18.106	20.026	19.372	7.841	5.8	20.967	41.017	35.127	9.21	0.076	0.004	0.006	0.016	0	0.008	0.004	0.016	0.052	1.768
15	68.579	46.859	13.205	117.859	15.086	27.15	115.424	104.904	105.617	68.198	0.002	0.003	0.007	0.004	0	0.08	0.017	0.104	0.15	13.91	89.174	17.824	20.567	19.081	8.035	5.98	21.32	41.903	35.584	9.23	0.065	0.007	0.006	0.055	0.002	0	0.004	0.005	0.047	1.875
15.5	67.606	46.065	12.957	115.193	15.069	26.745	115.454	104.57	104.779	66.687	0.002	0.013	0.006	0.005	0	0.033	0.001	0.082	0.136	13.392	88.482	17.227	20.097	18.307	7.892	5.944	21.348	42.337	35.778	9.029	0.072	0.004	0.011	0.012	0	0.004	0.002	0.001	0.038	2.094
16	67.885	46.552	13.653	116.41	15.026	27.219	118.192	105.719	107.494	69.189	0.002	0	0.003	0	0	0.034	0	0.114	0.116	13.333	88.358	16.812	18.815	18.306	7.663	5.777	21.498	42.732	36.082	8.858	0.058	0.004	0.01	0.017	0.002	0.004	0.008	0.006	0.04	1.961
16.5	67.971	46.525	13.817	119.589	15.671	28.06	118.681	105.405	108.199	68.965	0.002	0.014	0.003	0.009	0.001	0.027	0	0.058	0.138	13.752	88.791	16.809	18.414	18.483	7.83	5.621	22.005	43.192	36.987	9.207	0.07	0.007	0.021	0.037	0	0.008	0.005	0.015	0.04	2.309
17	67.606	45.799	14.394	119.458	15.718	28.276	117.954	104.933	107.67	69.136	0.002	0.017	0.005	0.007	0.002	0.06	0	0.072	0.094	13.849	88.38	16.712	18.139	18.759	7.827	5.88	22.464	43.554	37.306	9.239	0.061	0.006	0.008	0.038	0.003	0.007	0.003	0.004	0.045	2.425
17.5	67.143	44.125	14.209	117.406	15.901	28.243	117.469	104.69	106.525	68.766	0.003	0.007	0.006	0.006	0	0.033	0.005	0.087	0.116	14.218	88.366	16.287	17.644	18.288	7.705	5.563	22.344	43.727	37.647	9.157	0.072	0.011	0.013	0.022	0.0008977	0.008	0.005	0.013	0.036	2.384
18	67.155	42.712	14.102	114.359	15.589	28.132	116.892	103.655	105.449	67.256	0.002	0.017	0.007	0.002	0.005	0.076	0.006	0.067	0.146	14.335	87.435	15.949	17.455	18.058	7.457	5.969	22.799	44.464	37.601	9.385	0.074	0.01	0.031	0.028	0.002	0.008	0.003	0.01	0.045	2.494
18.5	66.748	41.291	13.881	111.835	15.619	28.589	116.667	102.956	103.447	64.914	0.002	0.015	0.003	0.004	0.001	0.059	0.017	0.084	0.094	14.359	86.691	15.215	16.719	17.536	7.358	5.976	22.571	45.125	37.016	9.119	0.074	0.004	0.023	0.026	0.0008977	0.003	0.003	0.027	0.052	2.78
19	66.686	39.735	14.121	110.459	15.402	27.76	115.473	101.204	102.449	62.612	0.002	0.018	0.013	0.002	0	0.045	0.005	0.109	0.13	14.673	85.686	14.702	16.103	16.881	7.031	5.791	22.525	45.599	36.839	8.941	0.062	0.004	0.016	0.04	0.004	0.008	0.004	0.023	0.042	2.761
19.5	66.909	39.124	13.87	109.99	15.526	27.152	113.741	100.34	100.547	61.079	0	0.004	0.005	0.001	0	0.016	0.005	0.032	0.081	14.675	85.716	14.938	16.009	16.776	6.811	5.826	22.457	46.161	36.811	8.898	0.062	0.004	0.008	0.024	0	0.01	0.004	0.015	0.04	2.804
20	66.021	38.52	14.164	109.445	15.386	27.215	111.675	98.877	98.504	59.394	0.003	0.013	0.002	0.006	0	0.05	0	0.076	0.131	14.653	85.68	14.345	15.824	16.464	6.558	6.127	22.733	46.616	36.844	8.906	0.071	0.001	0.013	0.029	0.002	0.007	0.007	0.01	0.05	2.984
20.5	65.212	37.71	13.947	107.074	15.407	26.516	110.057	97.735	96.129	57.742	0.002	0.003	0.005	0.007	0	0.062	0.006	0.107	0.135	14.582	85.303	13.858	15.358	16.157	6.485	6.076	22.627	46.938	37.332	8.75	0.061	0.008	0.027	0.012	0.0008977	0.007	0.003	0.01	0.043	2.951
21	64.5	36.775	12.936	104.007	15.52	25.296	108.091	95.757	93.133	55.388	0	0.017	0.003	0.004	0	0.066	0.004	0.116	0.058	14.039	84.691	13.572	15.309	15.941	6.264	6.038	22.436	46.874	36.894	8.487	0.069	0.003	0.013	0.028	0.003	0.009	0.003	0.004	0.055	3.111
21.5	64.185	36.167	12.682	101.111	15.284	24.089	106.861	94.57	90.658	53.901	0.003	0.003	0.005	0.001	0	0.085	0.004	0.117	0.077	13.76	84.311	13.216	14.873	15.723	6.09	5.817	22.526	47.411	37.022	8.673	0.078	0.006	0.008	0.029	0	0.006	0.005	0.005	0.069	3.096
22	62.962	35.085	12.128	97.493	14.659	23.266	104.493	92.4	87.631	51.659	0	0.017	0.001	0.023	0	0.052	0.001	0.091	0.1	13.694	83.16	12.44	14.262	14.93	5.86	5.543	21.942	47.322	35.826	8.213	0.086	0.007	0.011	0.034	0.003	0.009	0.004	0.001	0.048	2.992
22.5	61.948	34.673	12.177	96.093	14.653	22.845	103.006	91.5	85.373	50.511	0	0.011	0.005	0.002	0.002	0.03	0.006	0.134	0.1	13.679	82.978	12.648	13.989	14.666	5.805	5.624	22.098	48.45	35.83	8.122	0.059	0.007	0.018	0.026	0.002	0.01	0.004	0.029	0.034	3.433
23	60.888	33.379	11.384	94.396	14.556	21.011	101.69	89.99	83.33	49.048	0.002	0.003	0.003	0.011	0	0.018	0.005	0.115	0.078	13.173	82.242	11.788	13.232	14.254	5.669	5.388	21.825	48.536	35.441	7.958	0.058	0	0.034	0.03	0	0.002	0.005	0	0.04	3.297
23.5	60.808	32.895	11.292	93.568	14.889	20.754	99.895	88.705	80.594	48.277	0.003	0.007	0.005	0.013	0	0.05	0	0.106	0.089	12.869	82.523	11.921	13.144	14.044	5.677	5.283	21.881	47.942	35.49	7.799	0.075	0.007	0.023	0.017	0.0008977	0.001	0.0008772	0.004	0.036	3.7
24	60.248	32.317	10.927	93.566	14.677	19.95	98.425	87.694	78.848	47.758	0.002	0.024	0.006	0.012	0	0.044	0.006	0.131	0.11	12.614	81.84	11.693	13.073	13.854	5.476	5.367	22.18	48.379	35.508	7.677	0.07	0.004	0.005	0.037	0.003	0.006	0.003	0.005	0.054	3.494

## Sheet: Fig 1e, Supplementary Fig 1d
	0	0.5	1	1.5	2	2.5	3	3.5	4	4.5	5	5.5	6	6.5	7	7.5	8	8.5	9	9.5	10	10.5	11	11.5	12	12.5	13	13.5	14	14.5	15	15.5	16	16.5	17	17.5	18	18.5	19	19.5	20	20.5	21	21.5	22	22.5	23	23.5	24
p35S_0uM	1	0.952604	1.07608	0.971625	0.880262	0.888057	0.893982	0.874961	0.843156	0.855316	0.83536	0.836296	0.799189	0.848768	0.872778	0.888057	0.901466	0.919551	0.893046	0.922357	0.854381	0.875273	0.819146	0.866854	0.943561	0.962894	0.978173	0.975678	1.03336	0.98628	1.05613	1.08076	1.02214	1.13502	1.16495	1.11101	1.09698	1.12504	1.0923	0.995323	0.927658	0.859994	0.787964	0.763954	0.744621	0.729966	0.726536	0.7256	0.676645
p35S_0uM.1	1	1.02132	1.1511	1.09636	1.08046	1.09187	1.09719	1.06813	1.04366	0.981336	0.956387	0.930036	0.919834	0.927715	0.914128	0.903539	0.894062	0.912871	0.907891	0.9179	0.907262	0.962479	0.963011	1.02621	1.03486	1.0646	1.082	1.10226	1.10226	1.10981	1.16594	1.14355	1.13006	1.16125	1.14849	1.12765	1.17421	1.14162	1.1409	1.14684	1.11754	1.06247	1.05826	1.02108	1.0116	0.992409	1.03501	1.01402	1.02674
p35S_0uM.2	1	1.25572	1.27324	1.24918	1.24081	1.27751	1.31761	1.30521	1.31505	1.36472	1.35704	1.34492	1.37769	1.33917	1.35738	1.41677	1.45369	1.46496	1.5615	1.6511	1.75993	1.79435	1.79497	1.81289	1.85561	1.9451	1.9191	1.90926	1.91939	1.86671	1.89288	1.89567	1.93372	1.87098	1.8741	1.87245	1.90096	1.8435	1.86466	1.88605	1.86688	1.78638	1.74314	1.76033	1.74087	1.67715	1.65076	1.6305	1.54153
p35S_0uM.3	1	0.97465	1.09229	1.00447	0.870499	0.79041	0.805362	0.859758	0.854945	0.744694	0.625333	0.629286	0.580304	0.55229	0.509238	0.458451	0.474435	0.532697	0.541892	0.576695	0.572055	0.638996	0.571539	0.574203	0.51637	0.592077	0.565266	0.51955	0.549454	0.585718	0.631005	0.690642	0.76738	0.808284	0.831572	0.792816	0.816533	0.699579	0.653605	0.588554	0.540689	0.497035	0.465154	0.472287	0.486552	0.497035	0.507004	0.504426	0.506402
p35S_0uM.4	1	1.10437	1.22455	1.20965	1.22356	1.23966	1.2534	1.21421	1.24083	1.26403	1.24958	1.2143	1.18735	1.17577	1.15115	1.13081	1.09577	1.10594	1.11367	1.08942	1.07203	1.05443	1.03973	1.07834	1.08	1.08938	1.07618	1.06891	1.0658	1.04919	1.07111	1.05098	1.0465	1.03242	1.03682	1.05355	1.0357	1.08299	1.04272	1.05434	1.02574	1.0132	0.995558	0.999294	0.966124	0.935362	0.918466	0.933951	0.930546
p35S_0uM.5	1	1.23989	1.3989	1.46685	1.49143	1.53493	1.59095	1.59717	1.64834	1.69943	1.68248	1.6647	1.67256	1.6302	1.65337	1.67073	1.61704	1.63244	1.61773	1.62618	1.61316	1.64304	1.70436	1.78702	1.89865	1.89125	1.88175	1.86278	1.86141	1.81787	1.78488	1.77916	1.77976	1.74887	1.71734	1.721	1.71629	1.72246	1.7761	1.73749	1.71108	1.64122	1.6398	1.5904	1.50249	1.40996	1.37679	1.3459	1.27306
p35S_1uM	1	1.14013	1.36271	1.18432	1.33428	1.23715	1.20872	1.37195	1.21429	1.25847	1.07546	1.05212	1.11443	1.10353	1.07249	1.06432	1.06989	1.10732	1.19936	1.37396	1.41175	1.57119	1.49218	1.66702	1.98069	2.04193	2.04928	2.12485	2.16572	2.01481	2.13551	2.07119	2.02973	2.11668	2.17235	2.21665	2.24662	2.11538	2.10827	2.02334	2.03198	1.98887	2.04395	2.14357	2.09121	2.00379	1.9942	1.94433	1.88593
p35S_1uM.1	1	0.827426	1.12988	1.12476	1.05554	1.14355	1.24762	1.36144	1.45968	1.62631	1.66698	1.44993	1.25785	1.06767	1.06767	1.05316	0.961703	1.04377	1.06648	1.01522	1.00119	1.08837	1.14118	1.24215	1.25583	1.30673	1.37084	1.36501	1.34979	1.35645	1.33837	1.36227	1.40997	1.41698	1.46872	1.4284	1.48787	1.32469	1.21004	1.26998	1.19874	1.09229	0.956946	0.915913	0.880709	0.715985	0.763321	0.723359	0.66746
p35S_1uM.2	1	0.891205	0.938318	0.858663	0.834181	0.80557	0.745936	0.728955	0.795857	0.787135	0.793412	0.812112	0.822519	0.853211	0.897978	0.956753	1.00876	1.03634	1.05702	1.07037	1.05706	1.0378	1.00955	1.03234	1.06614	1.05369	1.07619	1.06261	1.0559	1.03723	1.00948	1.00274	0.986752	0.990089	1.00406	1.02266	1.02752	1.06938	1.0969	1.09561	1.08131	1.09138	1.06386	1.05256	1.0598	1.0518	1.03231	1.03928	1.01295
p35S_1uM.3	1	1.05722	1.12726	1.1203	1.07299	1.09637	1.08466	1.12479	1.11833	1.12228	1.08236	1.09654	1.13011	1.10415	1.12562	1.13947	1.16641	1.1801	1.18601	1.19445	1.20808	1.26071	1.23705	1.27812	1.33496	1.34684	1.36245	1.34794	1.38468	1.3723	1.35303	1.32861	1.32663	1.32997	1.33638	1.32203	1.34257	1.38835	1.37241	1.36699	1.34728	1.32225	1.2612	1.19981	1.17413	1.12036	1.09161	1.05865	0.981875
p35S_1uM.4	1	1.07203	1.11755	1.20687	1.15961	1.16531	1.16093	1.11196	1.09198	1.0317	0.997449	0.960233	0.95068	0.937147	0.913139	0.926744	0.950138	0.939734	0.998136	0.984676	1.0243	1.0025	1.01941	1.01086	1.06146	1.04362	1.05871	1.06086	1.05392	1.07619	1.05612	1.05279	1.06493	1.08784	1.06694	1.0825	1.05918	1.10711	1.11617	1.09144	1.07879	1.06895	1.07812	1.04961	1.03161	1.01925	1.00051	0.967162	0.971776
p35S_100uM	1	0.776894	0.654243	0.567056	0.502839	0.531695	0.497058	0.523539	0.535825	0.504026	0.463607	0.449515	0.410489	0.422311	0.424014	0.394332	0.394487	0.433616	0.472951	0.486527	0.496232	0.562719	0.577535	0.598854	0.590595	0.618986	0.590801	0.603861	0.626161	0.647016	0.627607	0.634937	0.593279	0.617128	0.647997	0.639325	0.678195	0.668955	0.728629	0.790677	0.874768	0.922827	1.05203	1.03077	1.02375	0.929537	0.920504	0.895158	0.818346
p35S_100uM.1	1	0.701503	0.597546	0.506595	0.449479	0.415153	0.412853	0.428466	0.428988	0.415307	0.39908	0.406564	0.382147	0.376411	0.372485	0.381871	0.37408	0.380215	0.393129	0.393037	0.415521	0.442117	0.447669	0.469632	0.489417	0.506595	0.507853	0.514417	0.543221	0.540644	0.542975	0.547577	0.548436	0.532147	0.539816	0.532883	0.523834	0.515184	0.528497	0.512669	0.507025	0.530123	0.535184	0.542883	0.538957	0.528282	0.537423	0.540031	0.53819
p35S_100uM.2	1	0.671982	0.59176	0.531947	0.535104	0.566453	0.581419	0.645804	0.68352	0.688963	0.685262	0.687003	0.718134	0.698541	0.717808	0.739414	0.71574	0.749592	0.751279	0.766681	0.777403	0.827855	0.846413	0.892838	0.948732	0.999347	1.03195	1.04583	1.09492	1.10635	1.1328	1.14972	1.14374	1.13269	1.14967	1.171	1.19713	1.16915	1.17851	1.13519	1.11554	1.11364	1.11413	1.1224	1.13535	1.12224	1.10107	1.11473	1.11124
p35S_100uM.3	1	0.705806	0.642617	0.589941	0.696328	0.821153	1.01114	1.15186	1.26731	1.33708	1.34666	1.34946	1.34231	1.34221	1.35189	1.40809	1.45434	1.51997	1.58347	1.66271	1.71223	1.7922	1.81338	1.83441	1.84596	1.87378	1.9335	1.9465	1.95333	1.93914	1.99337	2.02077	2.039	2.07821	2.07329	2.06951	2.06288	2.01481	2.04066	2.0274	2.06205	2.1082	2.17429	2.22339	2.24074	2.20081	2.16963	2.15336	2.16243
p35S_100uM.4	1	0.79302	0.786869	1.01244	1.58404	1.95108	2.25805	2.46689	2.56344	2.48448	2.47833	2.40323	2.26191	2.16121	2.24431	2.24717	2.3207	2.29266	2.35546	2.36561	2.37262	2.41525	2.46474	2.6012	2.60006	2.63324	2.62151	2.66886	2.77156	2.7863	2.77643	2.85982	2.84523	2.98098	3.002	3.10585	3.11043	3.14633	3.17437	3.08368	3.06623	3.07796	3.00787	3.00386	2.90674	2.8448	2.78186	2.76985	2.79545
p35S_100uM.5	1	0.630402	0.554097	0.508028	0.53834	0.63768	0.778286	0.869598	0.893457	0.851741	0.808673	0.81355	0.797944	0.73762	0.740921	0.736345	0.742872	0.764331	0.762005	0.776411	0.793442	0.809499	0.789016	0.808523	0.816101	0.848064	0.838836	0.817677	0.881002	0.905462	0.905537	0.901636	0.916116	0.941702	0.944778	0.919268	0.935549	0.942527	0.930297	0.910189	0.933298	0.998124	1.01921	1.03571	1.03699	0.996173	0.978391	0.97419	0.916867
pWRKY70_0uM	1	1.1	1.04737	1.16316	1.15263	1.06316	1.01053	1.06842	0.936842	1.13158	1.18421	0.973684	0.905263	0.957895	0.984211	1.05789	1.24211	1.13684	1.2	1.02105	1.11053	1.28421	0.989474	1.12632	1.08947	1.20526	1.14737	1.36316	1.58947	1.50526	1.35263	1.46316	1.37368	1.21579	1.54211	1.31579	1.32105	1.52105	1.36316	1.17368	1.1	1.15263	1.08421	1.23684	1.21579	1.20526	1.06842	1.16842	0.773684
pWRKY70_0uM.1	1	1.0559	0.987578	1.03727	1.04969	1.1118	0.978261	1.00621	1.04348	1.10559	1.12422	1.13975	1.17081	1.17702	1.12422	1.17702	1.25776	1.42236	1.31677	1.51863	1.5528	1.68323	1.63043	1.68634	1.6118	1.80745	1.79503	2.00621	2.0559	2.04348	1.98758	1.99379	1.90994	1.95652	2.01863	1.9441	2.01863	1.94099	2.1118	1.93478	1.91615	2.0528	1.82919	2	1.8882	2.00932	2.01863	2.01242	1.87267
pWRKY70_1uM	1	1.50459	1.70413	1.625	1.66743	1.82225	1.70757	1.95069	2.08486	2.33486	2.14106	2.51032	2.59174	2.65367	3	2.9094	3.375	3.73968	4.07798	4.17661	4.05275	4.5906	4.69725	4.19495	4.75573	4.18463	4.49197	4.33257	4.58257	4.68349	4.6422	4.98968	4.92661	4.84404	4.58601	4.8406	4.72362	4.18922	4.16284	3.99312	3.90596	3.97821	3.53211	3.49885	3.60206	3.4289	3.24885	3.375	3.13417
pWRKY70_1uM.1	1	1.46524	1.70588	2.26203	2.78342	3.55615	4.82086	6.13369	8.24332	9.5	10.6658	12.1898	13.4947	13.5615	13.2567	13.1524	13.377	13.5428	14.2513	14.4599	15.1845	16.1578	16.2567	17.2166	17.6791	17.3209	17.7326	17.8316	17.9251	18.0214	17.2701	18.3369	18.5241	18.7273	18.2861	18.2112	17.123	15.7567	15.5455	15.6364	15.2299	15.4144	14.238	14.0829	14.2166	13.2219	13.1257	13.4064	12.3877
pWRKY70_1uM.2	1	1.67269	2.21881	1.68354	1.61031	1.75588	1.87794	2.64647	2.39602	3.02803	2.64195	2.61302	3.36528	2.88336	3.51808	2.9774	3.31103	3.28481	3.44665	3.70344	3.44304	3.86438	3.86799	4.41591	3.94937	4.23056	4.43761	4.25949	3.97559	4.42948	4.434	4.71157	4.47559	5.0859	5.2604	4.96022	5.13653	5.41953	5.18083	5.25678	5.21429	5.00181	5.066	5.16998	5.11844	4.82369	4.96203	4.61935	4.6302
pWRKY70_1uM.3	1	1.23837	1.85465	2.77326	3.31395	4.03488	5.40116	7.25	10.2035	12.6802	14.2558	16.1453	17.407	17.6221	17.7907	16.8198	17.5	16.1802	15.5233	15.1221	15.4942	16.2791	17.5291	18.7616	18.7791	21.5698	21.9593	23.7558	26.4767	28.1047	28.1163	29.0814	29.814	30.7791	30.4477	32.2209	33.9477	33.3547	31.2791	27.1977	22.8198	20.7035	20.2791	19.7326	20.4186	21.5291	22.3081	23.6395	23.2674
pWRKY70_1uM.4	1	1.29378	1.52823	1.72632	1.77703	2.00574	2.02297	2.05359	2.29282	2.19904	2.31675	2.66316	2.70622	2.49665	2.63732	2.71005	2.79043	2.89952	3.02392	3.04211	3.10622	3.32057	3.32632	3.46794	3.85646	3.62201	3.65263	3.85455	4.22297	4.35407	4.24019	4.46124	4.32057	4.29282	4.18278	4.57129	4.55502	4.25455	4.37608	4.29952	4.19713	4.35981	3.96364	3.64019	3.51675	3.55885	3.35598	3.45646	3.28421
pWRKY70_100uM	1	1	2.62903	6.91935	19.4677	38.9758	62.2177	88.7581	104.379	114.613	122.5	119.661	129.169	125	130.008	126.476	127.427	135.427	137.629	141.331	143.629	146.484	145.935	151.75	153.435	155.589	155.815	158.718	160.242	162.21	169.54	166.371	166.96	173.056	171.298	167.685	171	176.484	172.847	178.419	181.161	179.355	175.645	174.177	165.831	159.984	155.847	153.79	147.202
pWRKY70_100uM.1	1	8.25532	20.5106	71.766	170.809	246.766	325.979	395.574	435.255	459.681	468.894	481.66	489.638	488.574	489.745	495.426	506	507.213	513.872	518.043	522.638	530.681	532.404	526.574	526.468	515.511	522.319	516.319	522	520.17	528.064	529.489	518.702	515.979	515.383	521.766	522.277	534.957	528.553	532.574	541.277	541.936	535.085	533.213	511.511	507.255	494.809	498.596	482.617
[truncated: 52 more columns]

## Sheet: Fig 2a-up
Distance_(inches)	Gray_Value-1	Gray_Value-2	Gray_Value-3	Gray_Value-4	Gray_Value-5	Gray_Value-6	Gray_Value-7	Gray_Value-8	Gray_Value-9	Gray_Value-10	Gray_Value-11	Gray_Value-12	Gray_Value-13	Gray_Value-14	Gray_Value-15	Gray_Value-16	Gray_Value-17	Gray_Value-18	Gray_Value-19	Gray_Value-20	Gray_Value-21	Gray_Value-22	Gray_Value-23	Gray_Value-24	Gray_Value-25	Gray_Value-26	Gray_Value-27	Gray_Value-28	Gray_Value-29	Gray_Value-30
0	50.6643	64.5375	39.593	62.7406	59.4197	48.7955	71.551	54.722	36.966	33.815	67.098	23.594	79.127	153.724	351.853	149.883	165.057	102.062	77.7957	14.341	97.0251	40.7208	33.255	22.377	21.4998	34.141	42.1272	65.4069	36.2475	68.156
0.003333	53.8538	47.9521	53.0472	59.7651	74.9223	52.8548	86.59	25.982	67.397	39.655	85.549	34.098	67.362	164.499	285.583	181.894	175.411	144.795	102.326	34.591	53.4878	54.1275	75.193	28.0188	52.0129	30.0858	41.2918	110.748	57.469	30.1716
0.006667	33.4589	65.1041	20.3978	47.4338	51.3669	45.3382	72.376	18.201	19.226	41.442	65.037	71.89	77.753	184.74	243.787	213.808	200.288	163.038	67.0812	39.99	37.6146	78.472	70.846	42.4937	38.7873	32.286	33.7304	104.385	59.4367	40.1662
0.01	16.612	68.9235	35.3794	79.6948	43.4377	44.5701	93.855	40.851	32.028	54	117.531	52.04	77.618	162.177	173.052	209.659	211.603	187.896	47.3307	51.677	58.8438	53.6973	86.534	48.0799	16.3451	36.6959	45.8946	92.8451	87.9738	59.79
0.013333	22.6921	30.4703	71.8749	84.5792	66.6734	41.6587	57.121	29.758	10.705	42.929	154.464	39.136	42.782	104.069	146.095	153.872	228.319	178.733	43.5296	26.529	68.2965	31.4113	58.423	28.4239	33.2787	73.7006	50.4882	57.9944	42.3756	57.4203
0.016667	65.2913	68.5943	40.0262	108.932	47.4432	68.4527	83.802	27.375	17.141	38.421	144.442	52.683	61.588	81.777	109.059	126.154	190.637	163.849	37.1478	16.762	31.2075	52.5741	80.056	64.1009	54.2174	38.0166	88.1993	90.017	66.0803	23.5934
0.02	70.3159	76.0833	40.022	82.3286	61.4989	44.4972	112.381	20.685	29.445	19.612	173.402	70.95	107.891	94.489	137.867	126.768	143.389	122.396	57.6172	48.805	43.4264	42.5233	77.367	21.4434	25.9838	45.8215	50.6942	75.2196	24.9551	36.1898
0.023333	96.9509	99.177	47.8463	35.8074	33.3492	37.5918	66.24	31.842	26.961	47.532	173.385	63.79	114.666	81.364	120.598	136.343	155.669	157.991	62.4871	52.743	22.9772	39.7796	142.391	36.6561	20.8482	32.3211	89.9276	64.5025	27.7755	30.517
0.026667	40.1336	45.4815	84.8568	64.855	36.9932	84.0623	65.868	52.025	46.431	59.572	170.521	47.193	110.579	102.607	118.993	115.167	184.406	147.839	48.8369	59.501	65.7827	61.1044	127.364	71.7293	23.9668	40.8553	101.067	90.3336	45.5257	48.7871
0.03	55.5913	21.2618	47.135	98.7395	36.666	63.9203	88.076	70.795	60.064	9.046	106.416	39.396	118.663	117.232	136.822	89.783	204.281	160.646	42.0249	64.565	65.5536	45.3113	95.852	12.2756	22.8861	50.3	42.6118	78.7472	44.8113	74.1695
0.033333	64.8509	33.3763	22.6148	32.2707	42.0239	65.1282	83.21	74.055	66.648	36.075	81.189	64.982	88.804	95.189	109.797	118.791	203.887	141.161	39.2686	34.898	82.2184	37.5476	54.587	23.2949	44.605	41.4723	58.6642	81.9861	30.1467	51.3077
0.036667	52.7804	74.0413	21.043	25.6338	38.8128	83.1388	78.244	67.769	61.802	62.281	88.673	72.482	98.72	91.034	132.801	102.519	241.345	122.485	36.4153	53.85	46.9735	52.2387	79.571	45.9078	37.0069	60.2675	37.9133	102.505	30.9809	57.1464
0.04	38.0322	74.0954	56.0756	21.6525	35.652	30.2762	104.738	58.16	76.002	47.983	97.043	84.124	87.012	100.039	134.605	81.996	271.347	120.926	51.8877	62.316	79.1151	33.3432	94.098	50.815	57.1371	50.0514	41.1442	78.8423	23.6246	58.4371
0.043333	48.6412	103.474	43.8253	51.2329	24.7435	46.8848	81.723	46.47	92.372	65.202	160.609	66.256	87.363	118.39	206.278	97.56	271.071	119.331	65.4617	43.988	67.9151	33.6999	92.399	27.888	33.8311	62.687	32.0833	38.8382	36.8227	87.4511
0.046667	43.4559	97.358	27.9348	52.5071	48.6838	76.6192	93.983	56.368	83.295	143.617	98.197	80.9	93.648	163.636	237.549	120.907	200.316	163.298	84.2986	35.611	80.7944	35.887	54.589	26.4285	21.3567	34.2391	52.892	42.4689	52.5878	67.0838
0.05	47.9017	55.9366	73.3277	38.7554	53.2555	54.6647	151.236	90.749	60.197	140.595	132.701	60.305	106.432	182.603	297.544	173.469	187.977	177.598	67.7717	48.54	56.9852	18.4274	41.519	25.2374	25.84	101.859	34.5918	38.9254	58.8533	61.2248
0.053333	59.3427	73.8525	78.6124	64.0805	28.4119	61.1757	104.9	64.102	73.973	107.743	120.441	59.876	112.576	187.991	280.376	205.472	212.937	226.953	53.5819	46.753	22.3251	20.26	58.043	21.2024	47.1797	83.7897	66.8066	31.2974	52.0131	59.2826
0.056667	60.8027	96.9709	69.8976	88.7209	28.9129	68.0658	92.902	58.869	78.295	123.588	89.19	74.738	125.602	191.227	273.47	214.194	152.697	269.354	50.3944	45.205	34.0394	37.8963	53.484	37.6115	51.9474	88.7875	31.7304	41.4408	26.7048	73.2775
0.06	31.4716	48.2007	51.367	64.7471	26.4137	47.2753	136.804	53.448	62.885	133.521	116.394	117.067	153.994	154.233	329.421	208.038	169.282	345.002	43.7756	80.873	23.9298	34.4078	125.61	77.1176	49.8576	59.8452	10.9505	44.567	23.8995	53.1236
0.063333	47.5909	36.3821	48.0818	76.7246	31.1704	48.5209	146.97	57.564	99.327	127.178	85.677	124.478	153.568	170.963	394.415	262.749	197.97	445.164	60.2215	75.447	55.9898	31.8379	76.16	52.9688	36.6729	67.1035	63.4976	53.5986	21.0086	66.0158
0.066667	31.4163	48.6986	37.4265	81.4397	46.0655	76.0037	141.379	73.639	115.359	147.998	148.439	155.655	212.81	238.856	530.43	408.801	331.666	585.685	65.1321	58.068	53.7824	55.3861	66.368	24.4894	49.2548	57.8155	51.9371	44.8266	32.5244	86.0212
0.07	42.8953	53.9747	42.6039	39.2901	25.0057	59.5382	137.787	76.391	133.103	143.079	136.639	148.63	296.983	342.991	689.984	540.433	562.363	754.434	82.334	51.921	17.1269	60.2187	30.989	17.7562	36.6069	29.5308	49.607	58.934	43.9248	60.0406
0.073333	34.7871	39.6506	17.1196	54.4536	51.2236	52.2712	97.226	98.066	130.439	125.118	122.842	120.526	382.437	439.82	932.203	652.33	740.747	814.331	71.5524	48.866	41.6399	91.7394	88.046	18.6024	23.7368	42.5056	78.7589	40.1636	60.6953	44.0004
0.076667	28.0582	43.1052	43.8531	58.7129	7.9604	52.0166	87.798	100.394	147.521	141.707	120.535	133.63	370.065	527.497	1072.45	759.114	742.194	919.118	42.4728	54.199	44.4892	64.3956	124.524	19.3499	26.076	52.5815	48.1024	51.8788	37.9631	58.1081
0.08	30.8402	76.9428	41.6631	63.5138	36.4399	43.5065	97.631	121.17	145.645	143.244	128.349	153.405	299.559	463.921	943.058	733.384	669.914	878.934	46.2857	34.15	66.0404	43.1427	106.893	20.5854	29.9543	39.3699	4.2904	34.5986	59.0349	78.6579
0.083333	25.5184	55.7423	41.9664	83.5261	55.0811	57.3412	71.593	131.516	120.069	186.709	106.812	142.226	255.202	332.595	812.645	639.304	399.001	685.139	73.7093	46.495	46.5579	35.5448	106.725	62.5497	6.3396	42.6747	43.7483	47.9515	10.3646	91.5516
0.086667	30.8765	53.8626	56.2612	52.4244	76.9187	49.8999	83.603	102.796	109.167	157.733	96.34	151.072	145.811	189.142	806.323	558.063	246.678	482.293	62.9051	37.397	42.8374	50.7072	57.335	44.0753	11.4921	47.6409	9.5887	43.063	57.0205	28.4038
0.09	36.635	34.7534	18.343	66.3027	104.89	43.8024	76.927	76.009	119.203	109.702	127.789	153.24	133.454	102.296	762.738	491.866	196.18	279.579	47.7715	74.813	32.3911	48.1606	91.671	23.3943	17.2857	46.9984	49.882	57.3752	47.9905	33.2716
0.093333	36.4392	40.793	45.7774	71.9253	71.5978	28.1375	67.495	62.698	77.814	117.172	115.141	106.329	117.65	68.556	700.582	495.867	157.862	207.106	40.3285	82.534	62.6802	40.2498	89.126	20.1885	54.4694	80.3954	38.5214	53.5654	68.3	88.8028
0.096667	35.7762	50.8497	69.3425	26.8028	46.1337	74.9478	57.615	70.599	74.152	81.317	101.389	125.978	113.148	77.215	534.506	473.664	145.161	142.752	79.6337	91.856	51.2184	59.7158	105.724	45.964	38.0317	62.149	20.0239	36.5805	61.116	50.8745
0.1	49.7878	60.8929	37.0206	19.9398	26.6518	82.7722	105.218	63.594	82.861	81.857	53.854	111.835	82.159	68.989	380.426	406.727	143.132	126.578	101.048	77.898	19.9633	65.5969	131.044	47.1524	22.4511	47.5195	34.3015	23.0757	40.9866	39.2919
0.103333	63.8019	64.4766	37.6748	55.4732	47.882	48.0295	132.75	111.895	75.454	52.732	40.915	65.602	102.148	79.669	226.494	337.1	147.161	152.33	81.8151	79.42	29.8968	71.8406	111.473	29.3152	51.1079	49.9071	44.6872	48.6646	39.6568	57.3948
0.106667	87.2478	59.1874	47.137	46.0195	43.2356	75.6382	75.938	105.004	63.445	33.929	71.532	60.616	78.582	108.554	223.621	296.259	210.467	156.184	103.313	62.094	36.4319	65.925	66.914	41.7632	36.183	44.8668	20.3218	65.1366	52.2684	23.8412
0.11	76.5809	31.7789	51.3499	51.8297	27.767	111.005	73.551	90.688	94.012	39.597	43.126	65.909	65.826	92.307	197	294.354	206.817	176.046	70.3227	70.48	55.6628	60.7978	81.026	64.5636	11.9223	44.3513	14.6816	35.818	55.0607	45.397
0.113333	37.4243	51.8024	40.8899	43.1211	16.448	102.981	77.128	93.099	81.805	49.126	23.04	52.595	97.103	77.934	180.749	302.843	255.364	149.894	47.4867	83.334	83.725	51.649	80.574	43.5588	21.5128	40.5174	64.9899	30.1062	84.3731	24.6056
0.116667	40.2671	45.9811	54.0326	41.4623	51.8805	103.32	82.021	57.235	73.696	44.76	30.87	38.078	78.508	91.706	124.458	265.807	199.753	183.137	34.7831	62.702	95.0284	46.9009	110.537	49.636	43.2736	12.5655	50.1545	48.737	27.8702	56.8093
0.12	54.0225	38.5688	19.9305	39.4514	13.2265	69.4582	92.082	56.129	81.864	37.394	50.569	28.973	60.698	105.528	146.429	236.824	214.591	200.091	69.3449	100.048	98.3703	38.4955	110.214	19.6477	59.1145	23.9586	40.9514	79.1857	21.8018	58.695
0.123333	50.3167	21.8055	33.1722	39.6287	59.6441	78.2473	32.046	106.271	87.025	74.693	105.337	39.756	81.635	85.229	179.07	224.371	269.46	168.936	45.54	86.044	92.5287	57.7024	89.497	11.6863	60.9372	66.7427	25.1086	39.2208	53.3447	58.1852
0.126667	51.9324	59.5652	35.9925	50.8966	51.0333	93.0551	54.763	66.311	68.012	47.152	82.079	63.247	81	54.955	250.663	177.236	323.085	124.198	89.7318	97.937	66.1001	68.8078	91.706	5.3578	36.6484	31.52	61.5885	15.0589	47.3226	37.765
0.13	55.3504	36.1108	42.1513	54.3439	47.2789	101.387	51.421	53.059	65.27	34.639	73.924	46.761	145.571	84.007	332.861	139.854	222.349	168.758	50.04	168.219	55.8831	53.7876	80.34	22.8995	42.3507	43.2274	30.4015	35.3894	23.7255	50.3656
0.133333	67.8719	40.9118	37.0823	68.7953	34.839	96.512	49.257	49.305	113.541	72.614	78.598	24.511	109.832	105.596	381.632	128.29	178.279	131.195	32.3585	163.341	45.8932	50.3166	93.3	37.993	46.7495	66.9286	76.1264	48.1396	49.7785	63.4023
0.136667	38.8579	36.5594	43.8222	57.1941	22.9679	55.3929	43.064	39.23	103.848	78.222	86.761	40.762	124.001	98.226	292.32	143.18	177.565	110.927	32.7286	184.64	37.6951	17.1922	105.34	40.6403	57.7098	81.6373	3.9304	55.9296	50.0232	66.5258
0.14	47.5279	36.9792	52.0016	67.9922	14.7099	57.4898	53.329	31.442	92.65	28.329	86.55	56.362	111.369	51.635	252.938	140.715	144.968	103.996	58.0087	144.244	25.3559	27.3958	63.445	11.387	21.0002	73.0402	24.4052	45.2847	38.4205	58.8985
0.143333	54.6485	69.9404	50.7544	104.816	24.3536	46.7175	60.745	18.096	93.996	37.912	73.697	38.662	78.475	60.716	226.036	131.355	77.64	74.949	69.9316	70.148	20.9952	41.7713	60.054	37.2746	43.9992	59.5173	25.9097	35.0588	33.5706	43.5481
0.146667	29.608	65.2378	57.6478	81.597	47.8807	72.8981	41.476	17.161	132.225	47.002	111.722	45.39	58.654	94.865	246.07	108.694	29.495	43.752	53.7375	63.428	51.4495	65.0703	82.285	57.2984	39.2735	27.0988	36.5775	57.1714	42.4128	57.623
0.15	37.8485	59.0124	41.4067	68.9088	13.8784	60.591	73.453	27.882	126.431	69.488	96.729	52.27	76.127	107.035	212.554	113.05	22.757	57.563	31.8914	136.965	67.8511	37.8744	73.799	44.6178	52.284	39.8667	25.8168	61.7842	55.0316	37.2443
ROI number	Sample
1	Intact
2	Intact
3	Intact
4	Intact
5	Intact
6	Intact
7	Wounding
8	Wounding
9	Wounding
10	Wounding
11	Wounding
12	Wounding
13	Non-infiltrated leaf, P.carotovorum
14	Non-infiltrated leaf, P.carotovorum
15	Non-infiltrated leaf, P.carotovorum
16	Non-infiltrated leaf, P.carotovorum
17	Non-infiltrated leaf, P.carotovorum
18	Non-infiltrated leaf, P.carotovorum
19	Non-infiltrated leaf, P.savastanoi
20	Non-infiltrated leaf, P.savastanoi
21	Non-infiltrated leaf, P.savastanoi
22	Non-infiltrated leaf, P.savastanoi
23	Non-infiltrated leaf, P.savastanoi
24	Non-infiltrated leaf, P.savastanoi
25	Non-infiltrated leaf, A.tumefaciens
26	Non-infiltrated leaf, A.tumefaciens
27	Non-infiltrated leaf, A.tumefaciens
28	Non-infiltrated leaf, A.tumefaciens
29	Non-infiltrated leaf, A.tumefaciens
30	Non-infiltrated leaf, A.tumefaciens

## Sheet: Fig 2a-bottom
Distance_(pixels)	Gray_Value-1	Gray_Value-2	Gray_Value-3	Gray_Value-4	Gray_Value-5	Gray_Value-6	Gray_Value-7	Gray_Value-8	Gray_Value-9	Gray_Value-10	Gray_Value-11	Gray_Value-12	Gray_Value-13	Gray_Value-14	Gray_Value-15	Gray_Value-16	Gray_Value-17	Gray_Value-18	Gray_Value-19	Gray_Value-20
0	0	0	0.9848	0.2834	5.4507	2.0625	0.205	2.374	9.202	1.7231	0	0	4.6144	6.247	13.062	6.456	1.197	1.573	0.036	0.556
1	0	0	0.2176	0.053	7.3633	1.7206	0.308	1.994	10.028	2.56	0.0078	0	5.209	6.578	16.044	9.15	0.701	0.656	0	0.753
2	0	0	0.0038	0.3425	6.2654	0.8224	0.324	1.142	7.409	4.1292	0.0805	0	5.2097	5.623	14.41	7.56	1.402	0.61	0	0.217
3	0	0.0043	0	0.5931	4.9636	0.3709	0.393	2.002	1.961	4.0636	0.0986	0.171	3.328	4.63	9.567	4.659	2.948	0.592	0	0.239
4	0	0.1395	0	0.267	2.5876	0.7369	0.114	2.959	0.863	5.7627	0.0169	0.455	2.8556	3.486	14.065	5.387	4.762	0.902	0	0
5	0	0.5055	0	0.2226	1.164	0.6593	0.444	3.447	0.297	6.4589	0	0.919	0.9486	2.552	11.95	0.993	6.418	2.756	0	0
6	0	0.7931	0.024	0.2086	0.1898	0.9623	0.831	4.155	0.484	7.0255	0	1.573	0.3923	0.666	8.895	0.47	8.425	4.677	0.536	0.291
7	0	1.7007	0.3274	0.1974	0.5351	1.2418	0.421	3.697	2.436	7.1564	0	2.541	1.1623	0.366	6.787	1.303	9.442	4.014	0.791	0.696
8	0	1.4548	0.9857	0.0047	1.1209	2.1219	1.246	5.352	4.599	6.6677	0.1361	3.693	2.1773	0.673	9.197	1.526	10.228	4.992	1.203	1.138
9	0	0.3282	1.444	0.0243	1.5021	2.667	2.638	6.238	4.634	6.9019	0.1826	3.242	2.0664	0.606	10.453	1.384	13.622	8.646	1.145	4.789
10	0	0	1.8466	0.0515	1.0629	2.1636	3.077	5.157	4.895	6.2624	1.2431	2.596	2.8024	1.348	8.076	4.403	18.376	12.164	3.866	9.197
11	0	0	1.8919	0	1.498	1.7562	3.707	6.699	2.779	7.1741	1.8089	2.53	4.3426	1.767	7.001	7.85	18.515	19.748	7.467	13.5
12	0	0	1.7656	0.0223	1.7175	1.2367	7.414	4.664	2.945	10.4347	2.1704	2.379	3.6467	1.709	7.973	10.443	20.655	27.871	9.955	19.826
13	0.0013	0.038	0.9133	0	1.1561	1.3763	10.303	4.079	3.3	13.0668	1.4581	0.348	2.9819	2.793	8.19	16.304	23.712	33.845	12.804	25.677
14	0.482	0.0722	0.4149	0.0172	1.6431	0.8053	14.871	4.544	5.447	16.3573	1.2153	0.819	2.079	3.901	11.763	24.444	29.303	30.854	22.294	31.954
15	1.3482	0.1983	0.6729	0.0188	2.536	1.8938	25.399	4.601	8.198	20.0677	1.4874	5.224	0.8022	7.674	18.411	33.186	33.018	39.138	36.811	33.472
16	2.314	0.2364	0.9372	0.3571	2.9396	3.8712	34.12	3.407	10.985	26.0972	1.9903	4.357	1.2966	10.992	26.128	43.946	36.735	63.839	41.442	32.6
17	3.5729	1.0885	1.1971	2.0989	4.6926	7.0924	42.091	6.981	10.732	30.3754	3.9132	4.324	2.8842	12.03	31.941	42.289	41.225	80.963	51.98	39.97
18	4.8427	2.8935	1.6226	2.9906	8.1404	14.5123	50.773	14.737	13.028	32.0904	7.9624	14.894	4.7054	20.325	46.738	40.417	46.511	89.523	74.503	56.71
19	6.8958	5.3727	2.4562	7.7382	15.9622	24.2805	60.641	24.312	15.784	34.3333	14.7767	20.905	6.2205	23.409	59.951	48.931	60.04	89.502	84.723	63.303
20	10.8891	14.6436	2.8027	21.3493	24.7614	35.0778	68.488	30.126	18.923	42.1747	23.9323	16.055	10.8116	33.066	76.06	60.302	93.531	96.953	93.887	74.139
21	25.2158	20.1195	5.6298	35.1865	33.3154	43.6713	69.452	33.679	29.904	51.9438	32.1211	22.176	28.7676	70.335	98.03	77.528	123.634	115.465	129.92	99.743
22	41.0219	19.5536	10.1594	38.3275	42.5465	45.3147	74.947	39.012	48.935	64.4579	33.0581	31.901	60.0095	106.267	121.544	102.852	149.575	142.178	164.999	132.389
23	49.2857	22.8435	11.9151	37.3171	50.7588	43.154	100.891	61.636	68.866	80.9175	47.4727	34.217	79.1964	127.406	151.779	146.757	164.967	172.125	194.867	155.823
24	55.0248	20.6196	13.6577	27.2128	65.726	30.5564	144.754	99.184	105.847	93.2614	68.166	40.788	79.8684	146.213	183.176	185.077	170.676	196.528	207.238	173.467
25	50.7175	22.3811	25.2973	24.7058	73.5519	36.6153	177.547	123.003	128.37	97.6285	85.8216	67.399	63.2854	170.97	193.814	211.454	174.658	213.138	216.032	172.448
26	43.6106	33.6699	38.571	16.5322	68.7364	47.6014	187.171	131.073	131.557	83.7316	94.335	83.781	47.2642	190.061	193.319	229.954	179.773	232.208	227.337	147.036
27	37.9676	40.2035	48.7103	11.9913	69.5332	43.7588	186.875	128.057	130.75	61.3019	93.722	96.756	38.779	192.085	184.759	240.514	182.764	243.621	239.483	112.083
28	32.7291	37.8867	48.3264	8.6451	68.1834	40.3736	182.918	114.719	115.75	48.8452	94.8092	104.381	26.7218	175.974	158.071	247.797	178.926	252.768	240.882	72.683
29	18.4887	30.0882	49.1602	9.5444	43.0696	34.3183	164.12	93.747	79.34	41.1608	90.5994	107.055	13.8448	131.792	139.67	248.696	161.068	254.363	238.559	44.653
30	9.1812	22.4417	55.9705	6.9988	27.7576	23.2876	127.612	68.236	39.663	32.1062	70.1631	100.572	6.3814	89.88	110.368	251.679	127.231	252.492	228.675	35.583
31	4.2241	23.3471	54.7125	3.817	30.3989	13.0627	84.39	37.697	23.391	21.4092	44.9149	85.561	7.7714	45.917	60.091	248.729	97.505	250.203	196.314	29.462
32	0.8023	25.338	43.6153	3.5009	20.1577	8.5228	38.93	13.512	11.863	15.2408	34.4935	53.613	10.7443	24.168	25.063	237.064	82.992	243.408	147.645	22.579
33	0.8914	18.2905	26.8863	2.6472	11.9318	5.7337	27.865	4.069	4.783	8.8665	30.4233	26.139	11.391	20.238	20.78	210.658	67.017	206.331	105.626	15.787
34	0.8364	9.7929	18.4064	1.5873	7.3569	4.3893	26.381	3.641	1.235	4.1128	28.1786	9.265	7.2229	18.952	21.857	191.436	46.859	147.71	67.399	13.569
35	0.7924	6.4562	12.5143	2.9286	1.9424	1.8819	27.317	4.09	1.278	1.4298	25.3906	2.482	4.5314	19.948	18.703	160.344	23.743	112.347	40.664	11.463
36	1.3065	3.0994	5.8479	3.4417	0.0174	2.6238	24.25	2.52	1.842	0.7858	15.9125	2.611	7.5841	22.988	16.457	128.613	9.556	91.809	24.077	9.401
37	0.7458	0.3488	4.6427	5.037	0	1.1409	18.109	0.687	2.284	1.2898	7.342	5.379	9.2424	17.413	21.194	98.534	8.355	70.1	11.339	8.052
38	0.1591	0.5842	1.5343	5.8324	0	0.1631	17.248	0.938	1.407	1.2758	2.9373	6.6	7.1875	9.173	21.382	55.927	5.888	55.451	6.1	7.51
39	0.0841	1.3137	0.3389	4.9723	0	0.0597	16.088	1.02	1.268	1.812	2.337	6.033	7.8229	6.585	24.681	34.25	3.66	48.762	4.589	7.878
40	0.1774	0.404	0	5.0105	0	0.0723	10.85	0.1	1.846	1.643	1.2109	3.806	6.5411	3.089	25.709	26.453	2.774	36.748	4.46	8.514
41	0.0018	0.1731	0	2.7362	0.1083	0.6193	8.143	0.192	4.072	1.9659	0.6979	3.616	4.3261	1.185	23.204	27.403	2.101	23.919	2.832	9.361
42	0.0203	0.0398	0	1.1567	0.4999	0.9835	6.015	0.002	3.422	1.9316	0.3679	2.915	3.1708	2.673	21.34	23.254	1.573	22.261	1.55	12.061
43	0.2642	0	5.401e-11	0.3691	0.2471	1.9914	2.548	0	1.433	1.1796	1.0562	1.515	1.9557	9.84	15.711	18.496	0.419	19.365	1.984	11.711
44	0.0348	0	0.1571	0.0368	0	2.4503	1.534	0.167	1.303	0.3597	1.6347	1.268	0.6237	9.515	12.857	8.629	0.289	12.501	0.904	8.631
45	0	0	0.0435	0	0	3.7899	2.433	1.618	1.8	0.4164	1.4953	2.941	0	13.026	9.922	6.362	0.553	8.187	0.406	8.404
46	0	0.0341	0	0	0.0685	2.7625	3.252	3.976	1.005	0.464	1.5035	3.239	0	18.174	10.298	8.21	0.518	3.482	0.333	8.788
47	0	0.2498	0	0	0	1.3058	2.568	5.27	0.219	0.1185	0.4518	2.018	0.0111	16.06	10.854	6.305	1.322	1.013	0.041	9.437
48	0.0239	0.2717	0	0	0.0016	1.3242	2.195	5.561	0.06	0	0.2602	1.303	0.0431	10.546	13.018	6.014	1.499	3.077	0.327	7.571
49	0.1618	0.725	7.551e-10	0	0.0344	0.7156	2.175	4.692	0.161	0	0.7492	0.846	0	7.747	13.269	7.339	1.719	6.876	0.134	6.3
50	0.3823	0.0211	0.0524	0	0.3436	1.1666	1.934	4.755	0.309	0	1.057	1.074	0	2.865	14.287	7.017	2.506	7.588	0.002	5.083
ROI number	Sample
1	mock
2	mock
3	mock
4	mock
5	mock
6	mock
7	50 ul of suspension
8	50 ul of suspension
9	50 ul of suspension
10	50 ul of suspension
11	50 ul of suspension
12	50 ul of suspension
13	50 ul of suspension
14	500 ul of suspension
15	500 ul of suspension
16	500 ul of suspension
17	500 ul of suspension
18	500 ul of suspension
19	500 ul of suspension
20	500 ul of suspension

## Sheet: Fig 2b
Distance_(inches)	NB4717-Whiteflies	NB4717-Whiteflies	NB4717-Whiteflies	NB4717-Whitefly_juice	NB4717-Whitefly_juice	NB4717-Whitefly_juice	NB4717-Whitefly_juice	NB4717-Whitefly_juice	NB4717-Whitefly_juice	NB4717-Whitefly_juice	NB4717-Wounding	NB4717-Wounding	NB4717-Wounding	NB4717-Wounding	NB4717-Intact	NB4717-Intact	NB4717-Intact	NB4717-Intact	NB4776-Whiteflies	NB4776-Whiteflies	NB4776-Whiteflies	NB4776-Whiteflies	NB4776-Whiteflies	NB4776-Whiteflies	NB4776-Whitefly_juice	NB4776-Whitefly_juice	NB4776-Whitefly_juice	NB4776-Whitefly_juice	NB4776-Whitefly_juice	NB4776-Wounding	NB4776-Wounding	NB4776-Wounding	NB4776-Wounding	NB4776-Wounding	NB4776-Intact	NB4776-Intact	NB4776-Intact	NB4776-Intact	NB4776-Intact	NB4768-Whiteflies	NB4768-Whiteflies	NB4768-Whiteflies	NB4768-Whiteflies	NB4768-Whiteflies	NB4768-Whiteflies	NB4768-Whitefly_juice	NB4768-Whitefly_juice	NB4768-Whitefly_juice	NB4768-Whitefly_juice
0	37.81	73.643	54.644	8.967	19.521	28.08	40.683	11.575	134.195	44.219	9.686	16.6203	49.2611	15.8247	9.1511	32.5857	22.0605	36.5	100.064	132.012	88.8986	89.89	74.0462	117.585	67.07	67.935	80.518	136.128	94.954	72.456	170.013	82.526	166.698	131.849	70.632	85.443	107.361	128.601	100.94	1535.74	2073.15	1193.75	1232.9	975.009	580.964	1034.81	944.397	1011.84	1125.37
0.003333	21.109	98.928	26.348	6.529	10.386	22.969	56.566	32.752	64.067	14.343	3.9259	9.7063	46.6231	10.2262	9.2011	41.466	6.3277	12.625	108.446	119.765	77.8428	82.996	76.5282	123.288	76.281	112.67	90.106	115.952	49.68	76.215	146.764	81.171	116.275	140.101	123.915	76.434	60.954	138.723	97.1428	1597.22	1999.57	1246.54	1254.94	959.704	619.564	1150.18	938.468	1249.97	1209.33
0.006667	26.01	104.484	17.995	2.729	12.945	29.845	46.237	48.825	87.102	36.818	15.8123	7.8062	26.1221	6.615	15.1281	23.5626	12.0916	38.875	82.425	158.151	108.557	127.997	87.4505	134.302	82.207	64.914	111.802	113.853	78.849	47.836	118.803	103.186	92.295	95.306	118.745	91.693	103.654	140.096	100.084	1575.53	1922.95	1286.16	1118.55	1015.6	654.09	1116.88	976.183	1683.41	1078.52
0.01	35.05	79.653	6.74	0	11.835	14.937	45.926	34.465	94.997	43.57	39.6164	8.3304	16.0548	15.0912	14.4852	18.5017	24.1941	34.875	90.703	123.919	100.472	85.459	100.688	151.243	87.887	100.26	97.116	130.99	111.731	59.83	111.604	77.983	108.791	108.088	148.208	82.031	156.593	114.36	120.883	1568.24	1936.09	1216.71	1131.64	948.14	660.862	1071.51	979.562	1891.95	966.492
0.013333	38.931	85.03	18.207	0.392	35.569	11.62	34.029	31.864	50.645	34.958	40.8797	8.1928	44.2535	14.3652	13.3584	24.3515	17.781	6.25	76.944	116.061	115.179	74.079	102.57	134.572	53.687	122.766	89.032	112.958	94.889	90.971	143.669	65.346	138.39	100.905	69.585	95.677	165.889	117.807	120.466	1564.61	1835.69	1272.97	1090.22	943.612	667.597	1094.21	1027.76	1455.13	951.174
0.016667	38.966	54.416	50.25	6.024	17.932	19.379	40.975	16.92	59.216	33.597	12.234	8.2656	27.4222	15.4802	1.5828	57.2074	7.3468	26	73.726	140.399	63.1395	100.858	70.9755	154.183	54.638	114.538	103.779	85.645	77.167	88.885	148.367	92.429	85.75	105.391	84.023	102.82	122.267	134.05	113.541	1583.3	1807.04	1299.67	1054.06	975.881	603.581	1055.33	973.935	933.274	960.845
0.02	51.985	83.801	33.405	11.658	25.234	45.768	31.747	29.078	136.391	35.746	28.4317	22.1204	17.4029	10.3317	2.9148	43.2479	17.6595	7.25	89.881	116.674	53.6915	142.147	126.21	144.013	77.834	96.749	69.052	100.161	91.918	121.171	123.079	46.571	97.608	126.101	96.852	138.212	119.769	113.804	161.445	1555.98	1690.6	1270.4	1075.92	1009.33	589.759	1058.65	877.221	812.57	957.968
0.023333	35.75	93.796	12.593	40.886	21.817	45.814	50.734	26.978	95.351	44.301	42.6556	14.1613	43.2774	2.5949	32.8353	22.7219	30.9915	11.375	103.195	116.471	68.6371	69.885	110.164	151.166	99.66	122.919	83.487	113.983	69.248	107.347	131.206	54.048	112.689	136.634	55.047	102.133	127.218	114.206	129.078	1596.45	1705.8	1314.45	1197.15	989.424	613.145	1113.86	868.564	797.864	935.28
0.026667	40.508	92.104	11.93	35	10.895	18.163	56.601	36.295	88.193	28.249	31.3605	8.8413	44.8949	29.7275	24.4478	4.3152	17.757	51.75	80.322	106.521	65.7849	42.097	97.0031	126.087	71.405	130.897	47.639	93.738	92.175	101.455	153.694	43.3	118.169	100.661	101.99	70.572	88.553	130.175	164.137	1606.74	1796.95	1427.06	1217.93	969.012	709.247	1015.87	887.477	764.24	922.015
0.03	64.397	65.871	7.667	42.164	14.903	11.249	42.312	41.473	66.012	17.718	2.6316	18.6529	40.905	6.2935	4.1343	21.1081	7.0909	13	115.95	123.184	51.7064	88.816	123.782	115.412	67.302	104.622	77.764	88.806	98.46	148.021	171.369	65.864	86.459	88.798	121.185	73.006	123.408	144.448	143.435	1546.45	1834.46	1407.52	1160.24	981.875	703.091	1042.85	925.409	794.606	893.774
0.033333	34.014	88.494	16.255	52.108	17.845	35.959	25.134	21.675	91.657	19.989	4.423	36.2538	21.3344	25.5753	26.7094	37.0335	7.3502	5.25	124.667	130.203	107.392	78.94	98.976	95.906	68.571	111.344	47.612	96.785	96.68	135.479	128.977	93.641	79.455	101.234	101.363	104.415	119.849	132.585	126.081	1514.41	1959.49	1319.49	1244.03	992.383	656.953	1133.68	912.846	831.655	932.743
0.036667	54.435	106.155	78.418	37.772	16.972	31.249	34.322	19.64	56.35	15.83	24.5481	26.041	22.083	13.0403	25.6196	17.2897	4.9737	4.375	126.513	135.858	143.647	90.031	133.209	127.929	82.882	130.689	77.778	79.489	81.284	106.125	114.942	69.486	98.509	100.223	92.253	80.522	97.089	120.266	88.0057	1537.01	1992.45	1252.78	1272.05	1011.93	674.947	1177.29	918.195	899.701	950.646
0.04	64.83	181.238	211.647	26.753	22.497	55.753	48.646	18.772	31.619	50.057	53.3508	28.3644	17.9154	15.7066	11.7421	31.4988	14.1916	9.25	117.568	115.771	143.438	61.739	87.9102	143.194	78.865	88.024	82.292	61.107	91.309	83.74	134.277	85.1	128.252	129.046	70.386	97.063	60.518	135.124	89.5282	1561.54	1993.02	1292.73	1278.65	1017.46	702.169	1306.45	1019.01	992.2	939.932
0.043333	112.384	268.532	282.944	45.749	14.673	31.4	36.907	31.539	32.635	24.503	56.4607	5.4362	6.71	34.215	16.9462	18.6816	18.1161	11.5	104.198	137.055	79.5827	89.397	97.7441	161.67	65.291	107.785	72.321	74.344	108.075	71.762	112.896	76.89	160.721	170.072	63.236	136.472	134.095	82.306	128.454	1556.53	1894.49	1165.81	1272.18	1002.58	712.515	1401.76	1196.17	1050.95	1075.97
0.046667	176.769	493.891	316.817	31.218	37.957	34.367	24.565	35.401	54.256	29.691	12.2408	6.546	23.6612	24.5423	10.4925	18.5297	51.6663	15.5	176.522	135.456	85.2406	59.598	144.315	146.092	96.47	95.921	98.875	56.46	100.031	61.83	124.33	89.851	129.46	181.346	46.734	128.242	109.315	77.084	134.448	1561.95	1900.87	1192.43	1159.35	996.417	739.835	1491.49	1387.06	1238.61	1351.64
0.05	317.286	811.475	363.841	69.329	52.613	39.869	30.986	24.698	69.871	9.843	20.3073	5.2368	27.5172	15.2972	24.2986	23.2086	30.4699	27.5	176.049	164.225	90.1926	82.929	113.576	136.316	109.648	111.576	121.027	88.078	136.725	72.389	131.544	102.467	126.071	138.347	58.687	131.981	150.125	79.682	92.9605	1573.82	1837.3	1193.47	1217.38	1042.28	692.12	1528.09	1488.7	1533.53	1787.68
0.053333	518.936	1109.87	378.41	140.66	25.777	48.482	54.191	27.675	80.002	21.572	8.9894	22.6177	23.4747	15.0493	22.2016	19.7054	20.3423	45	140.242	162.685	79.3228	79.415	84.1834	136.936	101.39	115.941	120.881	80.96	134.247	110.494	145.087	155.427	130.464	149.584	71.22	100.131	109.791	99.643	91.6447	1677.07	1784.56	1221.49	1279.07	1069.55	728.958	1588.03	1492.28	1577.99	1945.38
0.056667	784.636	1374.44	394.203	228.188	68.744	75.122	59.438	80.112	212.28	47.854	5.0365	24.2752	17.9219	18.176	26.1487	26.4027	10.6891	24.875	133.24	131.615	69.1811	65.354	71.1582	99.929	92.582	152.975	124.274	63.416	107.808	133.415	153.491	210.008	158.161	140.019	81.15	99.456	104.282	65.063	103.537	1725.86	1718.37	1270.47	1269.21	1038.53	663.216	1666.93	1360.11	1302.53	1892.54
0.06	951.836	1608.92	377.823	392.251	206.957	227.259	163.074	169.842	341.641	119.392	11.9288	7.1709	26.8279	9.4262	44.8149	27.5765	24.9409	10.75	165.107	146.3	75.8003	56.588	91.8108	173.987	139.58	182.496	131.974	204.298	91.901	144.563	201.923	161.653	190.854	175.806	142.695	120.716	126.012	101.104	104.039	1793.38	1692.5	1291.73	1243.3	1075.4	668.015	1792.95	1027.2	1041.86	1674.47
0.063333	1029.14	1699.55	398.006	542.445	386.221	504.718	316.834	385.747	437.133	257.623	2.6528	14.5254	38.67	30.402	26.4459	40.2778	43.4768	3.75	146.612	153.771	72.8064	64.217	90.4892	154.178	179.172	158.03	116.335	170.339	107.638	126.748	168.939	146.886	189.067	212.243	126.999	125.192	128.136	79.547	132.557	1745.95	1758.75	1336.78	1199.82	1036.87	706.621	1995.38	825.921	935.191	1238.08
0.066667	1193.71	1765.08	378.876	586.977	483.012	711.335	411.599	600.049	397.579	416.649	12.083	19.3067	29.6501	35.2926	22.0473	28.787	47.1789	11.375	109.375	134.878	84.0841	109.904	123.559	140.127	146.298	193.42	122.52	135.095	135.124	118.874	142.049	130.289	175.101	179.639	95.033	121.396	115.106	83.767	117.526	1702.14	1746.31	1322.02	1138.69	1106.98	690.76	1971.79	1004.8	1028.6	1055.23
0.07	1416.02	1775.1	377.985	623.471	569.368	720.252	522.549	658.464	342.506	523.74	3.0755	21.1414	11.9515	43.5295	42.5471	39.6944	51.1046	9	111.473	148.448	141.54	60.548	108.772	150.259	167.805	171.349	181.776	119.001	185.526	212.493	183.312	134.838	177.162	160.536	80.905	160.962	87.072	152.398	104.647	1699.22	1756.72	1321.38	1129.94	1123.95	691.671	1494.22	1314.86	1404.03	1380.86
0.073333	1599.85	1729.78	387.34	482.699	586.369	667.149	596.244	690.464	449.646	604.09	4.0498	21.3566	18.6875	27.0724	13.1786	51.497	22.0932	25.375	90.349	155.468	141.886	66.111	47.1427	139.928	175.604	144.483	267.865	128.868	173.286	200.901	232.541	133.237	134.163	172.831	69.437	140.725	162.308	148.486	154.821	1724.9	1769.7	1319.35	1172.11	1061.69	698.378	1063.79	1724.86	1603.11	1674.5
0.076667	1703.1	1568.53	369.335	427.963	570.579	651.639	449.364	606.22	646.765	526.878	26.4572	37.8817	18.3039	22.6908	12.8382	32.7633	14.6994	11.75	99.448	139.065	124.022	61.767	97.8818	152.486	168.844	198.975	251.545	95.027	162.089	190.799	187.063	135.858	141.298	161.883	84.109	107.972	194.66	130.281	100.912	1749.87	1722.94	1341.17	1287.88	1038.17	730.964	1029.29	1916.94	1487.66	1741.34
0.08	1750.33	1495.22	392.165	568.273	508.038	418.449	293.116	487.582	702.275	495.772	17.8499	25.8367	31.0702	10.5211	26.992	29.4036	14.2227	24	92.381	114.84	107.644	49.611	122.913	137.341	203.915	226.762	179.65	90.832	159.263	181.418	179.876	136.686	208.607	164.999	68.735	121.657	144.442	143.219	83.9084	1762.5	1695.34	1375.23	1199.93	1062.09	678.786	1343.25	1761.4	1392.33	1559.55
0.083333	1713.42	1586.27	430.924	539.864	340.888	190.035	129.169	322.498	566.974	322.53	34.0342	19.4785	22.4052	12.0629	30.0931	29.042	39.8919	27.375	109.565	85.992	136.934	33.939	121.182	145.221	276.783	178.1	133.798	65.773	182.143	155.757	161.64	150.39	192.071	167.78	66.686	111.222	138.742	117.277	85.3391	1812.29	1744.87	1461.62	1271.91	1191.89	739.405	1713.17	1590.14	1266.99	1461.74
0.086667	1595.8	1496.18	423.564	304.96	168.437	80.753	37.952	145.669	389.6	132.485	21.4919	33.1099	29.4698	10.9335	68.0809	28.866	57.6513	8.5	123.598	120.643	146.02	100.045	113.08	146.526	203.203	141.616	87.693	83.152	187.775	187.112	154.148	130.261	122.488	112.471	65.766	115.865	117.099	72.922	81.5021	1866.08	1759.64	1462.84	1295.7	1198.77	749.982	1598.98	1371.58	1201.43	1323.24
0.09	1323.48	1241.4	327.102	207.594	78.184	38.251	22.277	62.798	186.14	69.986	12.0953	6.6986	10.3496	3.3937	55.1238	41.1366	22.6568	24	125.107	134.696	83.6097	37.521	87.8406	129.636	152.559	116.75	76.112	70.775	177.945	149.517	148.857	91.277	114.291	125.825	55.74	143.519	118.28	49.356	87.9793	1831.01	1660.67	1471.82	1270.94	1174.21	730.104	1363.21	1186.74	1173.46	1251.33
0.093333	1054.03	1080.47	255.323	83.057	57.75	27.628	25.191	26.751	99.666	19.536	25.4885	22.7694	26.5832	12.6614	69.6384	15.7502	19.2169	20.75	124.518	169.062	64.2611	61.727	83.4275	134.521	135.639	111.6	80.836	65.187	143.224	88.293	167.437	117.752	126.164	151.503	59.691	123.167	120.067	93.259	90.4468	1792.58	1684.8	1436.22	1231.69	1128.35	678.257	1281.22	1113.85	1082.81	1173.84
0.096667	848.487	803.475	170.954	42.256	49.454	28.152	37.917	15.249	86.628	17.615	20.492	36.8066	64.1125	26.9196	37.586	20.8153	27.9354	3	101.625	223.552	111.064	61.112	73.9502	74.736	108.467	83.884	111.275	87.717	138.134	87.205	147.345	127.229	183.794	139.005	51.048	92.845	104.233	79.288	122.697	1715.76	1662.04	1400.49	1303.16	1061.28	653.282	1217.43	1048.54	1044.58	1212.42
0.1	596.168	518.044	94.752	20.481	54.311	26.256	27.088	31.095	64.105	26.774	19.0148	45.4279	14.5722	14.9585	45.1531	36.5294	18.4644	23	80.732	175.67	147.347	57.128	94.2393	100.304	112.136	103.881	136.364	65.521	138.803	109.795	155.115	138.755	162.467	139.054	67.094	68.617	100.47	57.386	130.774	1703.02	1657.68	1411.71	1253.13	1103.62	685.491	1076.04	1013.31	1073.85	1184.45
0.103333	394.818	339.163	46.299	34.707	66.032	35.791	28.692	26.632	53.752	26.647	2.4082	47.2425	10.4613	9.1818	49.3948	28.831	3.938	8.25	122.906	146.479	121.103	40.373	122.513	130.591	117.793	70.806	114.873	81.162	137.398	100.141	145.733	119.169	149.925	175.099	83.077	52.485	79.41	58.178	114.095	1641.03	1613.45	1363.79	1176.21	1175.74	701.262	962.157	895.741	1074.89	1222.08
0.106667	251.084	192.089	20.961	40.107	75.144	22.448	28.992	34.32	55.859	18.664	10.1144	25.5935	10.3615	40.0683	48.7403	15.2178	15.3736	18	124.306	138.087	121.793	48.873	124.514	160.39	150.063	63.049	76.011	92.935	117.721	87.386	253.176	116.495	137.877	132.731	85.66	50.23	103.124	101.566	69.6152	1605.54	1613.68	1389.52	1202.57	1135.84	729.375	930.757	1033.35	1063.68	1312.56
0.11	176.942	137.935	10.162	60.825	74.411	23.337	38.731	13.526	60.297	18.863	14.5079	18.6925	15.7001	35.093	22.7758	28.7087	24.0834	35	123.195	129.738	146.353	47.959	102.087	164.588	73.557	121.272	71.226	120.476	72.897	99.879	223.182	100.009	108.916	118.884	63.28	62.73	112.022	115.747	69.0246	1615.7	1614.24	1360.86	1126.16	1113.84	736.054	847.97	986.333	1017	1333.92
0.113333	108.521	107.071	18.142	47.479	25.929	33.342	29.054	23.712	91.441	24.556	14.0054	7.7702	12.574	14.224	24.7832	45.2773	27.5508	22	92.504	146.952	142.232	75.965	87.8681	150.131	94.128	114.664	94.781	136.588	84.356	127.486	136.154	95.648	94.279	138.144	62.869	75.23	118.513	71.215	69.8744	1609.83	1592.42	1409.19	1162.42	1145.37	682.643	867.683	917.693	1019.28	1321.31
0.116667	73.126	101.07	20.524	77.261	26.505	19.136	29.714	28.046	125.428	46.912	28.7431	18.442	27.6135	15.9488	36.771	28.1512	19.9183	20.375	100.663	135.564	130.006	49.987	72.7334	112.875	81.343	94.166	80.175	116.056	91.69	126.566	139.435	120.677	118.213	154.273	60.377	91.179	131.318	93.976	76.4609	1656.18	1634.64	1423.76	1077.96	1137.79	635.002	911.717	804.386	1052.95	1276.28
0.12	69.079	84.29	13.401	66.478	26.428	19.712	34.212	23.214	127.969	32.57	41.303	29.9249	21.4128	20.2471	6.139	40.5516	28.1897	5.875	121.97	154.132	109.974	39.294	85.0041	104.941	85.017	96.528	119.087	125.629	117.493	98.899	145.684	130.749	125.241	84.754	77.353	71.198	145.613	108.895	83.6333	1617.8	1668.12	1367.57	1085.45	1087.84	634.505	951.648	722.292	1081.88	1271.15
0.123333	64.03	94.528	23.022	31.983	32.848	29.914	35.54	34.168	145.521	28.07	24.27	39.9371	7.4691	28.837	9.2364	37.3673	15.6331	23.5	112.87	133.548	74.21	88.36	94.37	106.747	55.142	116.622	108.204	111.21	85.129	117.97	136.443	69.144	108.55	97.436	86.357	73.313	92.101	86.899	105.772	1556.08	1454.8	1394.64	1134.93	1272.41	621.643	1033.93	739.584	1041.71	1299.89
0.126667	57.765	71.417	51.872	21.024	32.009	35.529	36.944	35.225	125.274	22.728	20.35	18.9873	3.4455	1.8497	16.2932	24.8077	15.8615	7.375	112.883	112.157	77.7875	75.177	104.257	136.866	67.415	89.223	125.811	74.501	121.251	110.555	109.526	105.515	87.368	109.113	96.076	92.945	68.669	93.541	106.338	1528.97	1434.69	1471.18	1076.28	1285.51	706.197	1116.15	756.68	933.879	1267.2
0.13	55.299	95.542	30.511	27.475	13.427	31.969	10.683	35.909	66.277	6.369	7.6765	12.0825	26.2079	9.1154	28.6651	17.9224	28.6754	26.25	62.048	104.736	110.22	39.604	111.221	162.183	76.331	153.295	102.855	44.933	104.218	145.379	96.755	138.239	113.685	123.879	85.379	57.435	63.165	87.676	109.655	1512.84	1511.83	1510.72	1088.41	1165.93	751.408	1047.87	758.907	908.493	1203.72
0.133333	63.809	76.177	28.259	42.978	29.988	34.508	6.772	38.934	29.827	21.064	13.3605	17.0511	38.898	22.5671	40.2908	27.9636	22.8686	25.875	109.596	114.536	85.0297	39.029	101.461	187.633	90.15	150.271	103.376	119.177	88.749	135.971	121.121	117.286	138.102	134.982	56.986	68.109	56.306	87.815	81.8297	1404.86	1503.34	1502.43	1081.25	1089.55	745.836	955.748	756.837	986.802	1163.15
0.136667	80.772	89.427	29.309	46.001	17.967	33.658	18.088	39.547	38.233	19.726	9.8578	3.9673	19.1627	41.2645	33.7881	23.7984	40.8507	49.5	99.124	136.553	100.235	23.147	107.52	168.148	73.428	135.571	93.889	94.038	94.042	144.082	116.987	115.556	139.354	116.168	59.615	92.154	85.787	89.938	97.4059	1513.68	1594.15	1432.25	1079.78	1038.83	708.076	866.658	767.314	985.451	1177.93
0.14	97.796	93.709	23.244	24.573	12.173	19.308	27.191	12.515	43.307	37.422	25.9398	8.2199	38.7327	40.4916	39.8017	20.7514	43.5845	39	98.432	150.605	97.7841	35.087	92.987	121.531	72.704	99.873	107.953	100.547	137.946	138.893	119.893	83.819	122.693	129.816	77.489	79.715	149.777	74.034	75.5103	1634.81	1607.86	1435.12	1136.31	1052.2	692.268	937.591	748.114	916.423	1188.82
0.143333	73.344	99.964	13.492	26.831	29.987	10.767	37.076	8.759	25.471	24.697	14.066	19.6599	35.7283	34.7653	35.7612	30.335	37.4102	17	115.157	171.142	88.8302	75.662	111.728	136.369	89.468	82.015	129.895	73.261	118.479	150.21	95.959	76.412	148.759	113.177	74.854	70.478	129.435	108.998	102.859	1587.47	1521.53	1473.29	1074.62	1056.43	697.018	986.996	793.236	898.982	1155.09
0.146667	74.105	109.379	12.524	10.728	15.336	14.312	3.162	54.244	38.144	8.461	12.611	35.7125	20.2503	19.5589	16.1165	27.9731	15.3751	27	123.923	182.623	96.5389	75.497	121.007	102.823	70.558	97.467	116.422	87.503	125.349	134.692	71.227	97.154	140.903	141.122	75.142	74.376	121.771	64.554	118.106	1570.58	1564.58	1503.87	1045.03	1084.46	697.732	924.459	770.206	864.83	1183.27
0.15	104.66	100	12.059	27.638	15.407	17.334	13.037	50.048	28.351	27.318	24.4053	39.37	31.5173	12.4213	12.919	2.9881	1.2683	14	111.219	167.081	68.5437	67.107	119.554	102.12	70.385	117.553	113.091	74.974	97.428	101.197	90.91	114.432	119.72	144.906	79.932	80.051	90.681	56.006	97.4198	1520.64	1585.73	1488.12	1029.15	1160.11	722.153	965.272	783.638	884.283	1171.98
[truncated: 14 more columns]

## Sheet: Supplementary Fig 1c
Hours	K 0 uM TDZ	K 0 uM TDZ	K 0 uM TDZ	K 0 uM TDZ	K 0.1 uM TDZ	K 0.1 uM TDZ	K 0.1 uM TDZ	K 0.1 uM TDZ	K 1 uM TDZ	K 1 uM TDZ	K 1 uM TDZ	K 1 uM TDZ	ARR6-Luz 0 uM TDZ	ARR6-Luz 0 uM TDZ	ARR6-Luz 0 uM TDZ	ARR6-Luz 0 uM TDZ	ARR6-Luz 0.1 uM TDZ	ARR6-Luz 0.1 uM TDZ	ARR6-Luz 0.1 uM TDZ	ARR6-Luz 0.1 uM TDZ	ARR6-Luz 1 uM TDZ	ARR6-Luz 1 uM TDZ	ARR6-Luz 1 uM TDZ	ARR6-Luz 1 uM TDZ	ARR6-H3H 0 uM TDZ	ARR6-H3H 0 uM TDZ	ARR6-H3H 0 uM TDZ	ARR6-H3H 0 uM TDZ	ARR6-H3H 0.1 uM TDZ	ARR6-H3H 0.1 uM TDZ	ARR6-H3H 0.1 uM TDZ	ARR6-H3H 0.1 uM TDZ	ARR6-H3H 1 uM TDZ	ARR6-H3H 1 uM TDZ	ARR6-H3H 1 uM TDZ	ARR6-H3H 1 uM TDZ	ARR6-Luz.H3H 0 uM TDZ	ARR6-Luz.H3H 0 uM TDZ	ARR6-Luz.H3H 0 uM TDZ	ARR6-Luz.H3H 0 uM TDZ	ARR6-Luz.H3H 0.1 uM TDZ	ARR6-Luz.H3H 0.1 uM TDZ	ARR6-Luz.H3H 0.1 uM TDZ	ARR6-Luz.H3H 0.1 uM TDZ	ARR6-Luz.H3H 1 uM TDZ	ARR6-Luz.H3H 1 uM TDZ	ARR6-Luz.H3H 1 uM TDZ	ARR6-Luz.H3H 1 uM TDZ	ARR6-HispS.NpgA 0 uM TDZ
1	6118.41	5416.62	5225.79	6060.02	5207.33	3958.87	4812.11	5373.44	5494.42	4088.47	6059.31	5340.13	2059.05	2067.26	2057.32	2063.73	2064.36	2067.74	2058.32	2069.46	2069.39	2069.12	2073.77	2071.95	3241.84	2641.03	2634.22	3193.58	2365.88	2526.93	3156.23	3287.19	3067.84	2833.89	3025.25	3401.66	2070.55	2073.8	2072.49	2077.65	2073.36	2071.56	2075.91	2077.83	2069.32	2083.83	2084.15	2084.98	2050.99
2	4844.68	4587.92	4481.74	4980.16	4485.71	3644.03	4045.78	4451.94	4754.02	3657.95	5401.92	4678.41	2058.26	2063.14	2058.96	2063.32	2089.97	2105.08	2092.2	2101.94	2087.28	2097.01	2095.93	2092.13	2868.68	2681.53	2559.33	2858.55	2639.36	2652.71	2893.57	2984.53	2836.47	2677.03	2797.8	3043.23	2071.96	2070.92	2073.24	2075.88	2108.27	2111.89	2120.45	2114.58	2097.25	2124.85	2114.87	2111.59	2051.48
3	6185.74	5795	6052.08	6507.7	5524.14	4321.06	5061.93	5744.3	5386.62	3942.47	5750.42	5407.05	2063.59	2069.2	2063.29	2067.83	2135.29	2158.2	2152.75	2149.67	2119.03	2147.71	2136.89	2138.89	2951.15	2732.27	2585.34	2882.13	2635.87	2635.92	2857.77	2957.07	2788.3	2654.54	2754.41	2969.67	2081.63	2078.2	2081.93	2080.49	2157.74	2162.86	2171.74	2152.41	2126.4	2171.5	2152.79	2145.05	2052.91
4	7590.58	7028.95	7189.35	8064.11	6720.11	5204.92	6233.08	7512.89	6240.02	4301.8	7085.37	6822.37	2069.51	2075.72	2071.73	2079.07	2190.64	2251.9	2270.95	2219.92	2164.65	2224.42	2198.82	2206.74	3212.72	2933.58	2688.64	3170.72	2733.81	2752.87	3087.85	3232.74	2956.11	2819.02	2914.13	3146.36	2089.38	2087.71	2091.76	2086.34	2207.67	2206.09	2217.4	2189.42	2156.88	2216.94	2189.24	2178.97	2053.68
5	8344.03	8059.98	7889.57	8840.69	7815.31	6210.4	7502.73	9119.66	7671.42	4939.3	8997.48	8826.26	2075.85	2083.23	2086.25	2095.05	2242.47	2345.5	2429.08	2296.55	2222.3	2317.31	2281.3	2295.25	3448.49	3196.21	2843.85	3537.33	2985.38	2997.09	3456.21	3637.38	3247	3090.8	3202.17	3474.13	2099.6	2097.93	2104.89	2093.35	2259.82	2261.4	2250.99	2222.8	2195.99	2282.66	2227.42	2224.91	2056.98
6	8501.35	8617	8354.36	8790.2	8340.83	7169.24	8178.94	9667.71	8791.49	5687.19	9753.91	9726.38	2081.08	2088.65	2092.7	2101.26	2275.95	2396.62	2507.83	2338.5	2263.34	2382.28	2343.63	2355.4	3612.74	3374.61	2970.2	3711.89	3206.04	3221.43	3714.77	3933.56	3508.41	3344.68	3454.58	3778.59	2105.19	2103.12	2110.77	2098.28	2282.88	2293.88	2270.62	2239.31	2228.74	2336.32	2249.92	2252.04	2057.2
7	8674.9	8919.21	8337.42	8979.02	8655.19	7824.04	8571.01	9913.55	9734.22	6448.94	10314.8	10184.6	2083.69	2090.07	2092.84	2102.09	2293.2	2416.04	2521.3	2360.14	2293.71	2430.1	2387.26	2396.91	3756.27	3512.49	3054.15	3832.9	3356.24	3369.97	3917.62	4155.65	3725.8	3570.94	3650.83	3999.7	2107.81	2106.28	2112.95	2100.16	2294.64	2310.04	2283.64	2250.57	2251.41	2369.16	2269.43	2270.5	2059.11
8	8985.83	9438.4	8164.25	9227.16	9098.3	8338.4	9012.57	10365.9	10323.9	7031.77	10846.6	10640.5	2083.94	2092.21	2088.92	2099.09	2301.37	2418.52	2499.81	2365.72	2314.54	2457.64	2415.82	2425.76	3887.47	3614.49	3111.38	3946.18	3445.09	3490.76	4095.22	4357.77	3918.15	3767.32	3832.05	4188.86	2107.78	2104.7	2113.28	2101.08	2301.28	2315.7	2286.94	2256.7	2267.92	2389.68	2282.78	2284.98	2060.45
9	9225.42	9740.98	8258.45	9301.03	9288.78	8593.73	9278.9	10612.2	10525.9	7354.77	11191.4	10854.6	2084.2	2091.77	2087.64	2097.25	2303.42	2412.33	2480.76	2365.92	2325.55	2473.02	2430.35	2439.16	3972.41	3688.65	3147.72	4023.06	3514.48	3594.4	4224.52	4496.71	4063.09	3913.45	3983.59	4353.18	2105.75	2104.5	2111.77	2100.65	2300.87	2316.95	2289.39	2257.57	2277.83	2402.52	2291.14	2293.25	2059.34
10	9320.71	9760.55	8307.52	9214.36	9174.35	8639.29	9318.03	10500.6	10430	7436.66	11386.7	10825.9	2084.74	2090.83	2084.25	2093.82	2299.25	2397.93	2448.37	2356.68	2338.2	2481.27	2444.06	2448.52	4027.47	3753.41	3171.85	4068.88	3577.84	3696.01	4340.47	4631.09	4229.43	4075.54	4146.11	4521.08	2104.29	2104.38	2109.76	2099.3	2297.1	2315.47	2287.41	2257.71	2285.8	2412.48	2298.75	2301.22	2059.24
11	9239.6	9512.89	8155.07	8946.28	8789.34	8437.23	9235	10130.9	10116.8	7289.97	11381.8	10550.6	2084.69	2091.68	2083.45	2091.73	2295.35	2378.73	2417.54	2344.63	2348.55	2487.15	2456.26	2453.97	4048.17	3780.07	3170.47	4066.27	3612.54	3762.22	4411.28	4712.89	4380.1	4219.61	4282.56	4668.01	2103.54	2104.07	2107.98	2099.61	2293.59	2313.34	2284.17	2255.66	2294.04	2422.25	2305.45	2309.56	2059.82
12	9042.61	9134.5	7867.59	8557.79	8335.26	8221.14	9039.98	9707.76	9802.64	7095.71	11279.5	10231.4	2084.14	2091.53	2081.51	2089.08	2290.2	2361.34	2390.87	2332.67	2354.03	2488.87	2465.19	2458.52	4023.32	3784.48	3143.95	4031.26	3613.41	3802.79	4426.64	4725.93	4495.93	4325.71	4372.92	4779.28	2101.48	2102.01	2106.87	2099.19	2288.75	2308.53	2280.48	2252.92	2299.79	2427.18	2307.66	2313.15	2059.57
13	8648.87	8563.63	7433.23	7971.3	7735.85	7861.5	8677.48	9042.38	9362.6	6859.98	10874.1	9661.61	2082.85	2090.2	2078.88	2085.65	2281.45	2339.32	2362.86	2316.8	2358.08	2481.53	2466.1	2458.23	3963.52	3742.38	3103.18	3956.91	3566.32	3793.88	4378.02	4689.31	4573.26	4391.97	4396.81	4850.25	2098.78	2100.08	2102.49	2096.98	2279.01	2299.4	2271.73	2248.56	2302.97	2431.14	2308.86	2314.54	2057.9
14	8047.64	7738.69	6812.18	7231.56	6943.38	7362.05	8072.92	8175.8	8716.11	6647.62	10107.5	8856.23	2082.55	2088.5	2075.84	2082.44	2271.23	2310.53	2332.02	2296.07	2360.08	2470.4	2463.97	2462.48	3866.85	3670.21	3045.6	3855.62	3481.75	3735.76	4272.16	4602.85	4623.63	4412.16	4313.86	4817.08	2097.42	2098.37	2101.4	2095.92	2269.63	2290.49	2266.18	2241.92	2303.52	2427.5	2312.29	2313.59	2056.93
15	7624.61	7176.94	6391.19	6806	6473.64	6995.82	7586.1	7579.15	8249.84	6567.45	9485.16	8231.22	2081.93	2088.73	2075.32	2081.29	2264.96	2292.18	2312.53	2281.17	2359.23	2462.99	2458.52	2459.92	3797.2	3603.3	3002.39	3782.72	3406.1	3663.06	4180.71	4529.69	4601.65	4385.23	4236.67	4734.2	2095.91	2096.51	2099.05	2094.25	2265.95	2280.29	2260.11	2239.27	2299.74	2421.34	2310.8	2313.72	2056.72
16	7048.31	6502.16	5882.8	6358.84	5949.95	6445.93	6976.57	6888.57	7659.61	6456.12	8713.17	7463.37	2081.99	2087.59	2074.08	2078.21	2254.95	2269.34	2290.88	2261.03	2358.24	2448.93	2453.47	2462.62	3718.83	3533.51	2951.45	3702.58	3318.43	3590.88	4074.19	4452.2	4576.82	4316.85	4150.52	4643.9	2093.27	2095.76	2097.46	2094.07	2259.59	2271.28	2253.23	2233.82	2298.8	2417.76	2312.44	2311.9	2055.84
17	6397.03	5852.03	5444.72	5935.79	5518.15	5862.98	6396.05	6243.82	7102.42	6331.49	7948.22	6712.61	2081.33	2087.27	2071.7	2078.49	2245.84	2243.76	2266.64	2234.27	2359.85	2433.91	2450.15	2468.3	3641.72	3456.36	2909.92	3623.39	3229.05	3512.75	3949.02	4376.62	4484.37	4237.23	4059.19	4563.83	2092.53	2093.5	2096.98	2092.66	2253.17	2259.36	2247.79	2229.39	2298.18	2412.03	2311.89	2309.67	2055.77
18	5736.4	5178.45	5019.66	5374.26	5041.85	5241.97	5672.77	5513.79	6460.45	6040.92	6989.64	5809.27	2080.57	2085.49	2066.98	2075.18	2232.03	2213.2	2236.27	2198.71	2352.41	2407.3	2433.65	2462.32	3542.89	3338.07	2863.39	3524.1	3111.29	3394.95	3752.55	4223.95	4331.68	4094.6	3935.11	4423	2089.71	2089.22	2092.79	2089.61	2245.23	2240.84	2238.42	2219.33	2288.68	2400.01	2303.62	2297.84	2053.32
19	5184.56	4604.06	4673.35	4694.28	4592.69	4686.74	5011.67	4832.52	5839.33	5650.16	6076.18	4984.65	2081.64	2085.59	2065.9	2076.03	2216.09	2181.28	2207.05	2163.09	2333.64	2370.56	2408.39	2441.33	3401.53	3200.5	2807.21	3394.03	2955.73	3230.48	3498.66	3977.52	4094.22	3895.84	3750.15	4187.9	2089.25	2087.27	2092.16	2088.61	2231.84	2217.15	2225.94	2207.67	2272.55	2369.82	2290.3	2279.92	2054.21
20	4586.51	3960.64	4284.73	3828.57	4034.57	4061.16	4312.26	4083.72	4992.65	5109.92	5071.02	4075.22	2078.27	2079.39	2060.45	2073.32	2191.99	2138.54	2161.64	2119.1	2302.04	2310.37	2358.54	2401.83	3200.3	3012.08	2710.28	3208.71	2752.35	3036.84	3181.5	3660	3803.79	3643.45	3524.25	3904.76	2083.55	2081.39	2086.98	2082.8	2208.94	2181.62	2203.6	2186.23	2244.95	2327.72	2260.57	2250.8	2053.3
21	4190.99	3479.94	3925.4	3175.06	3628.05	3617.06	3855.45	3581.55	4348.27	4739.97	4405.51	3455.19	2076.55	2077.84	2057.32	2074.03	2174.47	2101.61	2115.4	2088.64	2282.91	2263.22	2324.39	2377.68	3074.96	2889.8	2649.46	3083.04	2581.85	2901.59	2933.76	3441.07	3610.18	3482.25	3379.24	3706.21	2082.53	2078.82	2085.68	2081.76	2193.71	2158.9	2188.84	2173.68	2230.49	2299.31	2247.16	2232.25	2053.46
22	3919.01	3108.32	3537.26	2764.29	3294.39	3262.73	3543.97	3229.59	3833.51	4439.17	3947.01	3035.61	2074.22	2073.76	2052.52	2072.43	2159.01	2072.72	2073.02	2065.8	2267.3	2217.8	2292.99	2357.47	2980.32	2808.36	2608.19	2998.11	2406.16	2801.41	2719.41	3289.18	3467.86	3363.63	3257.73	3559.31	2078.59	2074.49	2082.66	2078.74	2180.62	2138.7	2178.62	2162.73	2218.32	2277.83	2232.74	2214.57	2051.92
23	3739.57	2803.66	3002.9	2427.87	3009.51	2934.78	3312.82	2943.21	3407.32	4172.08	3584.1	2672.85	2073.07	2072.15	2049.44	2071.54	2146.86	2055.5	2054.67	2053.81	2255.11	2171.85	2267.48	2344.7	2912.63	2752	2576.05	2933.67	2207.68	2700.43	2499.51	3155.67	3350.95	3264.02	3128.5	3439.66	2076.66	2070.94	2080.64	2076.76	2172.33	2121.91	2170.26	2155.65	2209.85	2261.99	2223.78	2204.93	2051.38
24	3634.83	2559.72	2562.7	2123.18	2799.92	2681.14	3157.11	2732.28	3107.96	3960.32	3305.43	2405.23	2071.89	2070.5	2048.63	2070.59	2137.98	2048.98	2049.18	2049.37	2248.13	2130.97	2248.55	2337.38	2867.45	2717.52	2559.41	2897.11	2085.09	2615.22	2288.88	3058.54	3262.39	3181.02	3013.75	3361.44	2076.1	2068.37	2079.43	2075.06	2163.27	2108.85	2166.05	2150.34	2202.47	2249.48	2216.9	2196.96	2050.39
25	3525.96	2336.68	2268.19	2048.81	2586.19	2428.06	3010.01	2514.42	2834.2	3745.39	3000.52	2170.07	2071.93	2068.06	2047.87	2066.48	2127.64	2048.62	2048.64	2048.99	2242.23	2094.36	2229.41	2329.53	2820.38	2684.28	2539.24	2857.53	2048.84	2497.27	2117.35	2952.93	3180.43	3081.91	2874.66	3287.51	2073.53	2065.32	2077.73	2072.58	2156.5	2098.88	2159.91	2145.59	2196.09	2238.12	2210.89	2188.55	2049.93
26	3558.75	2136.87	2052.13	2049.94	2361.19	2160.39	2859	2242.15	2534.95	3622.07	2608.18	2050.51	2075.02	2069.11	2048.97	2060.53	2115.18	2049.15	2048.84	2049.36	2244.79	2060.54	2220.58	2340.25	2818.82	2686.02	2553.5	2866.32	2049.15	2316.91	2050.16	2870.27	3136.31	3009.16	2727.19	3257.81	2076.12	2065.43	2079.85	2075.26	2155.69	2092.2	2161.88	2146.1	2193.41	2235.09	2212.87	2190.26	2050.48
27	3613.49	2055.84	2048.94	2049.15	2193.23	2060.18	2623.04	2081.46	2225.55	3548.1	2244.16	2050.47	2077.91	2068.61	2048.41	2053.73	2089.6	2048.3	2048.91	2049.2	2254.54	2048.86	2207.94	2362.25	2825.8	2692.3	2553.88	2908.78	2048.67	2115.12	2048.98	2791.62	3101.7	2908.38	2572.42	3256.2	2077.48	2064.15	2079.5	2075.49	2157.99	2083.64	2168.78	2148.23	2194.23	2235.28	2221.79	2195.13	2050.98
28	3651.53	2049.49	2049.53	2049.06	2087.48	2049.06	2334.22	2049.6	2065.9	3545.53	2067.97	2050.16	2082.47	2067.11	2048.63	2049.76	2062.07	2048.82	2049.31	2049.34	2271.53	2048.07	2189.62	2400.59	2824.65	2672.78	2500.91	2983.95	2049.48	2050.38	2048.13	2688.75	3081.9	2792.64	2399.7	3280.95	2078.59	2064.89	2080.72	2077.63	2166.43	2074.52	2180.23	2157.48	2198.22	2242.88	2234.45	2208.35	2050.69
29	3493.09	2049.64	2050.04	2049.62	2050.58	2049.52	2096.15	2050.54	2050.82	3498.83	2049.85	2050.17	2087.61	2063.28	2049.62	2049.34	2050.15	2049.58	2049.64	2049.5	2289.17	2049.98	2144.59	2432.17	2731.36	2539.21	2381.73	3014.1	2049.64	2050	2048.96	2463.73	2995.83	2591.54	2184.35	3269.31	2078.45	2064.01	2080.37	2077.5	2169.32	2060.46	2182.93	2160.51	2198.53	2250.19	2240.33	2216.2	2051.21
30	2917.25	2049.14	2048.56	2049.14	2049	2048.84	2049.68	2048.7	2048.89	3433.99	2048.41	2049.26	2089.02	2056.67	2048.72	2048.23	2048.95	2048.99	2048.53	2049.3	2299.3	2047.82	2090.45	2447.81	2572.51	2309.87	2228.1	2999.55	2048.39	2048.49	2048.01	2222.88	2808.97	2350.7	2055.9	3211.19	2075.39	2060.47	2077.24	2075.64	2168.02	2050.16	2177.97	2155.68	2192.01	2250	2238.56	2216.8	2049.35
31	2493.93	2049.54	2049.61	2049.06	2048.47	2049.16	2049.67	2049.43	2049.01	3386.05	2049.07	2049.79	2091.08	2053.32	2048.95	2048.97	2049.11	2049.08	2049.56	2049.75	2303.19	2048.41	2056.71	2448.13	2411.9	2145.97	2123.53	2959.89	2049.47	2049	2048.92	2097.71	2566.93	2198.39	2049.93	3114.7	2075.23	2059.51	2076.77	2073.12	2166.02	2049.37	2175.77	2151.78	2186.74	2248.63	2233.71	2214.91	2050.02
32	2236	2048.97	2048.57	2048.91	2048.46	2047.93	2049.32	2049.27	2048.84	3342.97	2049.26	2049.56	2090.92	2049.78	2047.93	2048.32	2048.3	2048.64	2048.46	2048.95	2297.67	2047.63	2048.8	2436.86	2230.26	2060.18	2053.22	2899.67	2048.15	2048.24	2047.68	2048.53	2268.46	2096.82	2049	2979.68	2072.3	2055.92	2073.93	2071.57	2160.9	2048.41	2169.8	2146.71	2177.99	2241.68	2226.9	2209.52	2048.79
33	2054.87	2048.91	2048.41	2048.69	2048.93	2049.18	2049.57	2049.21	2049.39	3259.97	2049.24	2049	2089.06	2048.84	2048.82	2048.89	2048.02	2048.41	2049.49	2048.25	2289.72	2048.2	2048.16	2417.05	2118.55	2050	2049.03	2840.94	2048.3	2048.66	2047.53	2048.69	2116.51	2049.44	2048.95	2836.38	2071.09	2053.19	2073.37	2070.49	2155.02	2048.93	2164.55	2141.15	2174.12	2232.7	2221.65	2206.13	2049.73
34	2049.68	2049.23	2049.09	2048.66	2048.76	2048.19	2049.79	2048.93	2049.28	2988.22	2049.28	2049.71	2085.4	2047.94	2048.47	2047.88	2048.13	2048.81	2048.84	2048.86	2272.1	2048.4	2048.35	2378.8	2049.66	2049.48	2048.54	2759.36	2048.72	2048.69	2048.25	2049.26	2049.77	2048.73	2048.61	2629.8	2069.9	2050.07	2070.88	2068.87	2145.57	2049.57	2160.3	2134.07	2169.73	2223.43	2216.12	2203.34	2049.65
35	2049.5	2049.05	2048.26	2048.64	2048.78	2048.23	2048.87	2048.65	2048.52	2683.73	2049.39	2049.23	2081.45	2047.11	2048.39	2048	2048.51	2048.87	2048.65	2048.65	2252.64	2047.92	2048.26	2342.79	2047.2	2049.09	2048.69	2687.92	2048.25	2048.01	2048.12	2048.98	2049.02	2048.54	2048.63	2475.02	2070.03	2048.77	2068.96	2067.04	2139.53	2048.1	2158.23	2126.62	2168.16	2217.24	2212.82	2201.11	2049.55
36	2048.71	2049.07	2048.5	2048.75	2048.61	2048.76	2048.98	2049.04	2048.86	2273.32	2048.53	2048.1	2073.47	2048.31	2048.28	2047.93	2048.45	2048.28	2048.01	2048.08	2212.7	2047.89	2047.87	2286.34	2047.95	2048.8	2048.2	2573.9	2048.35	2047.65	2047.84	2048.61	2048.53	2048.45	2049.3	2279.61	2069.94	2048.03	2066.73	2066.64	2127.77	2048.44	2157.27	2114.21	2165.68	2208.29	2208.58	2199.76	2050.1
[truncated: 49 more columns]

## Sheet: Supplementary Fig 3
ID	Plate	AC	Row	Col	Constructs	Comments	Exp	Label	Ignore
L943-B9	L943	ac4306	B	9	-- gly1910__pNK062 = L1-1 | pNOS - P19 - tOCS -- gly1468__pNK3055 = LP-1 | KanR | 35s-nnHispS-ocsT | pCmYLCV-npgA-ATP | dummy | 35s - nnCPH - ocs | FMV-H3H v2-stop_plug-nosT -- gly1226__pNK4190 = L1-5r | pWRKY70-nnLuz_v4-stop_plug-WRKY70_T	без обработки	exp1440	ac4306 - без обработки	FALSE
L943-D8	L943	ac4305	D	8	-- gly1910__pNK062 = L1-1 | pNOS - P19 - tOCS -- gly1468__pNK3055 = LP-1 | KanR | 35s-nnHispS-ocsT | pCmYLCV-npgA-ATP | dummy | 35s - nnCPH - ocs | FMV-H3H v2-stop_plug-nosT -- gly1242__pNK4187 = L1-5r | pORCA3-nnLuz_v4-stop_plug-ORCA3_T	без обработки	exp1440	ac4305 - без обработки	FALSE
L943-H12	L943	ac4306	H	12	-- gly1910__pNK062 = L1-1 | pNOS - P19 - tOCS -- gly1468__pNK3055 = LP-1 | KanR | 35s-nnHispS-ocsT | pCmYLCV-npgA-ATP | dummy | 35s - nnCPH - ocs | FMV-H3H v2-stop_plug-nosT -- gly1226__pNK4190 = L1-5r | pWRKY70-nnLuz_v4-stop_plug-WRKY70_T	без обработки	exp1440	ac4306 - без обработки	FALSE
L943-E7	L943	ac4305	E	7	-- gly1910__pNK062 = L1-1 | pNOS - P19 - tOCS -- gly1468__pNK3055 = LP-1 | KanR | 35s-nnHispS-ocsT | pCmYLCV-npgA-ATP | dummy | 35s - nnCPH - ocs | FMV-H3H v2-stop_plug-nosT -- gly1242__pNK4187 = L1-5r | pORCA3-nnLuz_v4-stop_plug-ORCA3_T	без обработки	exp1440	ac4305 - без обработки	FALSE
L943-E2	L943	ac4304	E	2	-- gly1910__pNK062 = L1-1 | pNOS - P19 - tOCS -- gly1468__pNK3055 = LP-1 | KanR | 35s-nnHispS-ocsT | pCmYLCV-npgA-ATP | dummy | 35s - nnCPH - ocs | FMV-H3H v2-stop_plug-nosT -- gly1466__pNK3366 = L1-5r | p35S(0.4 kb)-nnLuz_v4-stop_plug-act2	без обработки	exp1440	ac4304 - без обработки	FALSE
L943-C5	L943	ac4305	C	5	-- gly1910__pNK062 = L1-1 | pNOS - P19 - tOCS -- gly1468__pNK3055 = LP-1 | KanR | 35s-nnHispS-ocsT | pCmYLCV-npgA-ATP | dummy | 35s - nnCPH - ocs | FMV-H3H v2-stop_plug-nosT -- gly1242__pNK4187 = L1-5r | pORCA3-nnLuz_v4-stop_plug-ORCA3_T	без обработки	exp1440	ac4305 - без обработки	FALSE
L943-F9	L943	ac4306	F	9	-- gly1910__pNK062 = L1-1 | pNOS - P19 - tOCS -- gly1468__pNK3055 = LP-1 | KanR | 35s-nnHispS-ocsT | pCmYLCV-npgA-ATP | dummy | 35s - nnCPH - ocs | FMV-H3H v2-stop_plug-nosT -- gly1226__pNK4190 = L1-5r | pWRKY70-nnLuz_v4-stop_plug-WRKY70_T	без обработки	exp1440	ac4306 - без обработки	FALSE
L943-G3	L943	ac4304	G	3	-- gly1910__pNK062 = L1-1 | pNOS - P19 - tOCS -- gly1468__pNK3055 = LP-1 | KanR | 35s-nnHispS-ocsT | pCmYLCV-npgA-ATP | dummy | 35s - nnCPH - ocs | FMV-H3H v2-stop_plug-nosT -- gly1466__pNK3366 = L1-5r | p35S(0.4 kb)-nnLuz_v4-stop_plug-act2	без обработки	exp1440	ac4304 - без обработки	FALSE
L943-D7	L943	ac4305	D	7	-- gly1910__pNK062 = L1-1 | pNOS - P19 - tOCS -- gly1468__pNK3055 = LP-1 | KanR | 35s-nnHispS-ocsT | pCmYLCV-npgA-ATP | dummy | 35s - nnCPH - ocs | FMV-H3H v2-stop_plug-nosT -- gly1242__pNK4187 = L1-5r | pORCA3-nnLuz_v4-stop_plug-ORCA3_T	без обработки	exp1440	ac4305 - без обработки	FALSE
L943-F7	L943	ac4305	F	7	-- gly1910__pNK062 = L1-1 | pNOS - P19 - tOCS -- gly1468__pNK3055 = LP-1 | KanR | 35s-nnHispS-ocsT | pCmYLCV-npgA-ATP | dummy | 35s - nnCPH - ocs | FMV-H3H v2-stop_plug-nosT -- gly1242__pNK4187 = L1-5r | pORCA3-nnLuz_v4-stop_plug-ORCA3_T	без обработки	exp1440	ac4305 - без обработки	FALSE
L943-E10	L943	ac4306	E	10	-- gly1910__pNK062 = L1-1 | pNOS - P19 - tOCS -- gly1468__pNK3055 = LP-1 | KanR | 35s-nnHispS-ocsT | pCmYLCV-npgA-ATP | dummy | 35s - nnCPH - ocs | FMV-H3H v2-stop_plug-nosT -- gly1226__pNK4190 = L1-5r | pWRKY70-nnLuz_v4-stop_plug-WRKY70_T	без обработки	exp1440	ac4306 - без обработки	FALSE
L943-B12	L943	ac4306	B	12	-- gly1910__pNK062 = L1-1 | pNOS - P19 - tOCS -- gly1468__pNK3055 = LP-1 | KanR | 35s-nnHispS-ocsT | pCmYLCV-npgA-ATP | dummy | 35s - nnCPH - ocs | FMV-H3H v2-stop_plug-nosT -- gly1226__pNK4190 = L1-5r | pWRKY70-nnLuz_v4-stop_plug-WRKY70_T	без обработки	exp1440	ac4306 - без обработки	FALSE
L943-G1	L943	ac4304	G	1	-- gly1910__pNK062 = L1-1 | pNOS - P19 - tOCS -- gly1468__pNK3055 = LP-1 | KanR | 35s-nnHispS-ocsT | pCmYLCV-npgA-ATP | dummy | 35s - nnCPH - ocs | FMV-H3H v2-stop_plug-nosT -- gly1466__pNK3366 = L1-5r | p35S(0.4 kb)-nnLuz_v4-stop_plug-act2	без обработки	exp1440	ac4304 - без обработки	FALSE
L943-F4	L943	ac4304	F	4	-- gly1910__pNK062 = L1-1 | pNOS - P19 - tOCS -- gly1468__pNK3055 = LP-1 | KanR | 35s-nnHispS-ocsT | pCmYLCV-npgA-ATP | dummy | 35s - nnCPH - ocs | FMV-H3H v2-stop_plug-nosT -- gly1466__pNK3366 = L1-5r | p35S(0.4 kb)-nnLuz_v4-stop_plug-act2	без обработки	exp1440	ac4304 - без обработки	FALSE
L943-A7	L943	ac4305	A	7	-- gly1910__pNK062 = L1-1 | pNOS - P19 - tOCS -- gly1468__pNK3055 = LP-1 | KanR | 35s-nnHispS-ocsT | pCmYLCV-npgA-ATP | dummy | 35s - nnCPH - ocs | FMV-H3H v2-stop_plug-nosT -- gly1242__pNK4187 = L1-5r | pORCA3-nnLuz_v4-stop_plug-ORCA3_T	без обработки	exp1440	ac4305 - без обработки	FALSE
L943-C3	L943	ac4304	C	3	-- gly1910__pNK062 = L1-1 | pNOS - P19 - tOCS -- gly1468__pNK3055 = LP-1 | KanR | 35s-nnHispS-ocsT | pCmYLCV-npgA-ATP | dummy | 35s - nnCPH - ocs | FMV-H3H v2-stop_plug-nosT -- gly1466__pNK3366 = L1-5r | p35S(0.4 kb)-nnLuz_v4-stop_plug-act2	без обработки	exp1440	ac4304 - без обработки	FALSE
L943-A6	L943	ac4305	A	6	-- gly1910__pNK062 = L1-1 | pNOS - P19 - tOCS -- gly1468__pNK3055 = LP-1 | KanR | 35s-nnHispS-ocsT | pCmYLCV-npgA-ATP | dummy | 35s - nnCPH - ocs | FMV-H3H v2-stop_plug-nosT -- gly1242__pNK4187 = L1-5r | pORCA3-nnLuz_v4-stop_plug-ORCA3_T	без обработки	exp1440	ac4305 - без обработки	FALSE
L943-A10	L943	ac4306	A	10	-- gly1910__pNK062 = L1-1 | pNOS - P19 - tOCS -- gly1468__pNK3055 = LP-1 | KanR | 35s-nnHispS-ocsT | pCmYLCV-npgA-ATP | dummy | 35s - nnCPH - ocs | FMV-H3H v2-stop_plug-nosT -- gly1226__pNK4190 = L1-5r | pWRKY70-nnLuz_v4-stop_plug-WRKY70_T	без обработки	exp1440	ac4306 - без обработки	FALSE
L943-D6	L943	ac4305	D	6	-- gly1910__pNK062 = L1-1 | pNOS - P19 - tOCS -- gly1468__pNK3055 = LP-1 | KanR | 35s-nnHispS-ocsT | pCmYLCV-npgA-ATP | dummy | 35s - nnCPH - ocs | FMV-H3H v2-stop_plug-nosT -- gly1242__pNK4187 = L1-5r | pORCA3-nnLuz_v4-stop_plug-ORCA3_T	без обработки	exp1440	ac4305 - без обработки	FALSE
L943-D2	L943	ac4304	D	2	-- gly1910__pNK062 = L1-1 | pNOS - P19 - tOCS -- gly1468__pNK3055 = LP-1 | KanR | 35s-nnHispS-ocsT | pCmYLCV-npgA-ATP | dummy | 35s - nnCPH - ocs | FMV-H3H v2-stop_plug-nosT -- gly1466__pNK3366 = L1-5r | p35S(0.4 kb)-nnLuz_v4-stop_plug-act2	без обработки	exp1440	ac4304 - без обработки	FALSE
L943-B6	L943	ac4305	B	6	-- gly1910__pNK062 = L1-1 | pNOS - P19 - tOCS -- gly1468__pNK3055 = LP-1 | KanR | 35s-nnHispS-ocsT | pCmYLCV-npgA-ATP | dummy | 35s - nnCPH - ocs | FMV-H3H v2-stop_plug-nosT -- gly1242__pNK4187 = L1-5r | pORCA3-nnLuz_v4-stop_plug-ORCA3_T	без обработки	exp1440	ac4305 - без обработки	FALSE
L943-A5	L943	ac4305	A	5	-- gly1910__pNK062 = L1-1 | pNOS - P19 - tOCS -- gly1468__pNK3055 = LP-1 | KanR | 35s-nnHispS-ocsT | pCmYLCV-npgA-ATP | dummy | 35s - nnCPH - ocs | FMV-H3H v2-stop_plug-nosT -- gly1242__pNK4187 = L1-5r | pORCA3-nnLuz_v4-stop_plug-ORCA3_T	без обработки	exp1440	ac4305 - без обработки	FALSE
L943-C2	L943	ac4304	C	2	-- gly1910__pNK062 = L1-1 | pNOS - P19 - tOCS -- gly1468__pNK3055 = LP-1 | KanR | 35s-nnHispS-ocsT | pCmYLCV-npgA-ATP | dummy | 35s - nnCPH - ocs | FMV-H3H v2-stop_plug-nosT -- gly1466__pNK3366 = L1-5r | p35S(0.4 kb)-nnLuz_v4-stop_plug-act2	без обработки	exp1440	ac4304 - без обработки	FALSE
L943-B7	L943	ac4305	B	7	-- gly1910__pNK062 = L1-1 | pNOS - P19 - tOCS -- gly1468__pNK3055 = LP-1 | KanR | 35s-nnHispS-ocsT | pCmYLCV-npgA-ATP | dummy | 35s - nnCPH - ocs | FMV-H3H v2-stop_plug-nosT -- gly1242__pNK4187 = L1-5r | pORCA3-nnLuz_v4-stop_plug-ORCA3_T	без обработки	exp1440	ac4305 - без обработки	FALSE
L943-H10	L943	ac4306	H	10	-- gly1910__pNK062 = L1-1 | pNOS - P19 - tOCS -- gly1468__pNK3055 = LP-1 | KanR | 35s-nnHispS-ocsT | pCmYLCV-npgA-ATP | dummy | 35s - nnCPH - ocs | FMV-H3H v2-stop_plug-nosT -- gly1226__pNK4190 = L1-5r | pWRKY70-nnLuz_v4-stop_plug-WRKY70_T	без обработки	exp1440	ac4306 - без обработки	FALSE
L943-B10	L943	ac4306	B	10	-- gly1910__pNK062 = L1-1 | pNOS - P19 - tOCS -- gly1468__pNK3055 = LP-1 | KanR | 35s-nnHispS-ocsT | pCmYLCV-npgA-ATP | dummy | 35s - nnCPH - ocs | FMV-H3H v2-stop_plug-nosT -- gly1226__pNK4190 = L1-5r | pWRKY70-nnLuz_v4-stop_plug-WRKY70_T	без обработки	exp1440	ac4306 - без обработки	FALSE
L943-C7	L943	ac4305	C	7	-- gly1910__pNK062 = L1-1 | pNOS - P19 - tOCS -- gly1468__pNK3055 = LP-1 | KanR | 35s-nnHispS-ocsT | pCmYLCV-npgA-ATP | dummy | 35s - nnCPH - ocs | FMV-H3H v2-stop_plug-nosT -- gly1242__pNK4187 = L1-5r | pORCA3-nnLuz_v4-stop_plug-ORCA3_T	без обработки	exp1440	ac4305 - без обработки	FALSE
L943-F12	L943	ac4306	F	12	-- gly1910__pNK062 = L1-1 | pNOS - P19 - tOCS -- gly1468__pNK3055 = LP-1 | KanR | 35s-nnHispS-ocsT | pCmYLCV-npgA-ATP | dummy | 35s - nnCPH - ocs | FMV-H3H v2-stop_plug-nosT -- gly1226__pNK4190 = L1-5r | pWRKY70-nnLuz_v4-stop_plug-WRKY70_T	без обработки	exp1440	ac4306 - без обработки	FALSE
L943-C11	L943	ac4306	C	11	-- gly1910__pNK062 = L1-1 | pNOS - P19 - tOCS -- gly1468__pNK3055 = LP-1 | KanR | 35s-nnHispS-ocsT | pCmYLCV-npgA-ATP | dummy | 35s - nnCPH - ocs | FMV-H3H v2-stop_plug-nosT -- gly1226__pNK4190 = L1-5r | pWRKY70-nnLuz_v4-stop_plug-WRKY70_T	без обработки	exp1440	ac4306 - без обработки	FALSE
L943-C8	L943	ac4305	C	8	-- gly1910__pNK062 = L1-1 | pNOS - P19 - tOCS -- gly1468__pNK3055 = LP-1 | KanR | 35s-nnHispS-ocsT | pCmYLCV-npgA-ATP | dummy | 35s - nnCPH - ocs | FMV-H3H v2-stop_plug-nosT -- gly1242__pNK4187 = L1-5r | pORCA3-nnLuz_v4-stop_plug-ORCA3_T	без обработки	exp1440	ac4305 - без обработки	FALSE
L943-D1	L943	ac4304	D	1	-- gly1910__pNK062 = L1-1 | pNOS - P19 - tOCS -- gly1468__pNK3055 = LP-1 | KanR | 35s-nnHispS-ocsT | pCmYLCV-npgA-ATP | dummy | 35s - nnCPH - ocs | FMV-H3H v2-stop_plug-nosT -- gly1466__pNK3366 = L1-5r | p35S(0.4 kb)-nnLuz_v4-stop_plug-act2	без обработки	exp1440	ac4304 - без обработки	FALSE
L943-E6	L943	ac4305	E	6	-- gly1910__pNK062 = L1-1 | pNOS - P19 - tOCS -- gly1468__pNK3055 = LP-1 | KanR | 35s-nnHispS-ocsT | pCmYLCV-npgA-ATP | dummy | 35s - nnCPH - ocs | FMV-H3H v2-stop_plug-nosT -- gly1242__pNK4187 = L1-5r | pORCA3-nnLuz_v4-stop_plug-ORCA3_T	без обработки	exp1440	ac4305 - без обработки	FALSE
L943-A1	L943	ac4304	A	1	-- gly1910__pNK062 = L1-1 | pNOS - P19 - tOCS -- gly1468__pNK3055 = LP-1 | KanR | 35s-nnHispS-ocsT | pCmYLCV-npgA-ATP | dummy | 35s - nnCPH - ocs | FMV-H3H v2-stop_plug-nosT -- gly1466__pNK3366 = L1-5r | p35S(0.4 kb)-nnLuz_v4-stop_plug-act2	без обработки	exp1440	ac4304 - без обработки	FALSE
L943-C9	L943	ac4306	C	9	-- gly1910__pNK062 = L1-1 | pNOS - P19 - tOCS -- gly1468__pNK3055 = LP-1 | KanR | 35s-nnHispS-ocsT | pCmYLCV-npgA-ATP | dummy | 35s - nnCPH - ocs | FMV-H3H v2-stop_plug-nosT -- gly1226__pNK4190 = L1-5r | pWRKY70-nnLuz_v4-stop_plug-WRKY70_T	без обработки	exp1440	ac4306 - без обработки	FALSE
L943-B2	L943	ac4304	B	2	-- gly1910__pNK062 = L1-1 | pNOS - P19 - tOCS -- gly1468__pNK3055 = LP-1 | KanR | 35s-nnHispS-ocsT | pCmYLCV-npgA-ATP | dummy | 35s - nnCPH - ocs | FMV-H3H v2-stop_plug-nosT -- gly1466__pNK3366 = L1-5r | p35S(0.4 kb)-nnLuz_v4-stop_plug-act2	без обработки	exp1440	ac4304 - без обработки	FALSE
L943-D5	L943	ac4305	D	5	-- gly1910__pNK062 = L1-1 | pNOS - P19 - tOCS -- gly1468__pNK3055 = LP-1 | KanR | 35s-nnHispS-ocsT | pCmYLCV-npgA-ATP | dummy | 35s - nnCPH - ocs | FMV-H3H v2-stop_plug-nosT -- gly1242__pNK4187 = L1-5r | pORCA3-nnLuz_v4-stop_plug-ORCA3_T	без обработки	exp1440	ac4305 - без обработки	FALSE
L943-A4	L943	ac4304	A	4	-- gly1910__pNK062 = L1-1 | pNOS - P19 - tOCS -- gly1468__pNK3055 = LP-1 | KanR | 35s-nnHispS-ocsT | pCmYLCV-npgA-ATP | dummy | 35s - nnCPH - ocs | FMV-H3H v2-stop_plug-nosT -- gly1466__pNK3366 = L1-5r | p35S(0.4 kb)-nnLuz_v4-stop_plug-act2	без обработки	exp1440	ac4304 - без обработки	FALSE
L943-F2	L943	ac4304	F	2	-- gly1910__pNK062 = L1-1 | pNOS - P19 - tOCS -- gly1468__pNK3055 = LP-1 | KanR | 35s-nnHispS-ocsT | pCmYLCV-npgA-ATP | dummy | 35s - nnCPH - ocs | FMV-H3H v2-stop_plug-nosT -- gly1466__pNK3366 = L1-5r | p35S(0.4 kb)-nnLuz_v4-stop_plug-act2	без обработки	exp1440	ac4304 - без обработки	FALSE
L943-G10	L943	ac4306	G	10	-- gly1910__pNK062 = L1-1 | pNOS - P19 - tOCS -- gly1468__pNK3055 = LP-1 | KanR | 35s-nnHispS-ocsT | pCmYLCV-npgA-ATP | dummy | 35s - nnCPH - ocs | FMV-H3H v2-stop_plug-nosT -- gly1226__pNK4190 = L1-5r | pWRKY70-nnLuz_v4-stop_plug-WRKY70_T	без обработки	exp1440	ac4306 - без обработки	FALSE
L943-B4	L943	ac4304	B	4	-- gly1910__pNK062 = L1-1 | pNOS - P19 - tOCS -- gly1468__pNK3055 = LP-1 | KanR | 35s-nnHispS-ocsT | pCmYLCV-npgA-ATP | dummy | 35s - nnCPH - ocs | FMV-H3H v2-stop_plug-nosT -- gly1466__pNK3366 = L1-5r | p35S(0.4 kb)-nnLuz_v4-stop_plug-act2	без обработки	exp1440	ac4304 - без обработки	FALSE
L943-C6	L943	ac4305	C	6	-- gly1910__pNK062 = L1-1 | pNOS - P19 - tOCS -- gly1468__pNK3055 = LP-1 | KanR | 35s-nnHispS-ocsT | pCmYLCV-npgA-ATP | dummy | 35s - nnCPH - ocs | FMV-H3H v2-stop_plug-nosT -- gly1242__pNK4187 = L1-5r | pORCA3-nnLuz_v4-stop_plug-ORCA3_T	без обработки	exp1440	ac4305 - без обработки	FALSE
L943-H4	L943	ac4304	H	4	-- gly1910__pNK062 = L1-1 | pNOS - P19 - tOCS -- gly1468__pNK3055 = LP-1 | KanR | 35s-nnHispS-ocsT | pCmYLCV-npgA-ATP | dummy | 35s - nnCPH - ocs | FMV-H3H v2-stop_plug-nosT -- gly1466__pNK3366 = L1-5r | p35S(0.4 kb)-nnLuz_v4-stop_plug-act2	без обработки	exp1440	ac4304 - без обработки	FALSE
L943-F6	L943	ac4305	F	6	-- gly1910__pNK062 = L1-1 | pNOS - P19 - tOCS -- gly1468__pNK3055 = LP-1 | KanR | 35s-nnHispS-ocsT | pCmYLCV-npgA-ATP | dummy | 35s - nnCPH - ocs | FMV-H3H v2-stop_plug-nosT -- gly1242__pNK4187 = L1-5r | pORCA3-nnLuz_v4-stop_plug-ORCA3_T	без обработки	exp1440	ac4305 - без обработки	FALSE
L943-E12	L943	ac4306	E	12	-- gly1910__pNK062 = L1-1 | pNOS - P19 - tOCS -- gly1468__pNK3055 = LP-1 | KanR | 35s-nnHispS-ocsT | pCmYLCV-npgA-ATP | dummy | 35s - nnCPH - ocs | FMV-H3H v2-stop_plug-nosT -- gly1226__pNK4190 = L1-5r | pWRKY70-nnLuz_v4-stop_plug-WRKY70_T	без обработки	exp1440	ac4306 - без обработки	FALSE
L943-D12	L943	ac4306	D	12	-- gly1910__pNK062 = L1-1 | pNOS - P19 - tOCS -- gly1468__pNK3055 = LP-1 | KanR | 35s-nnHispS-ocsT | pCmYLCV-npgA-ATP | dummy | 35s - nnCPH - ocs | FMV-H3H v2-stop_plug-nosT -- gly1226__pNK4190 = L1-5r | pWRKY70-nnLuz_v4-stop_plug-WRKY70_T	без обработки	exp1440	ac4306 - без обработки	FALSE
L943-H2	L943	ac4304	H	2	-- gly1910__pNK062 = L1-1 | pNOS - P19 - tOCS -- gly1468__pNK3055 = LP-1 | KanR | 35s-nnHispS-ocsT | pCmYLCV-npgA-ATP | dummy | 35s - nnCPH - ocs | FMV-H3H v2-stop_plug-nosT -- gly1466__pNK3366 = L1-5r | p35S(0.4 kb)-nnLuz_v4-stop_plug-act2	без обработки	exp1440	ac4304 - без обработки	FALSE
L943-F8	L943	ac4305	F	8	-- gly1910__pNK062 = L1-1 | pNOS - P19 - tOCS -- gly1468__pNK3055 = LP-1 | KanR | 35s-nnHispS-ocsT | pCmYLCV-npgA-ATP | dummy | 35s - nnCPH - ocs | FMV-H3H v2-stop_plug-nosT -- gly1242__pNK4187 = L1-5r | pORCA3-nnLuz_v4-stop_plug-ORCA3_T	без обработки	exp1440	ac4305 - без обработки	FALSE
L943-F10	L943	ac4306	F	10	-- gly1910__pNK062 = L1-1 | pNOS - P19 - tOCS -- gly1468__pNK3055 = LP-1 | KanR | 35s-nnHispS-ocsT | pCmYLCV-npgA-ATP | dummy | 35s - nnCPH - ocs | FMV-H3H v2-stop_plug-nosT -- gly1226__pNK4190 = L1-5r | pWRKY70-nnLuz_v4-stop_plug-WRKY70_T	без обработки	exp1440	ac4306 - без обработки	FALSE
L943-E11	L943	ac4306	E	11	-- gly1910__pNK062 = L1-1 | pNOS - P19 - tOCS -- gly1468__pNK3055 = LP-1 | KanR | 35s-nnHispS-ocsT | pCmYLCV-npgA-ATP | dummy | 35s - nnCPH - ocs | FMV-H3H v2-stop_plug-nosT -- gly1226__pNK4190 = L1-5r | pWRKY70-nnLuz_v4-stop_plug-WRKY70_T	без обработки	exp1440	ac4306 - без обработки	FALSE
L943-D10	L943	ac4306	D	10	-- gly1910__pNK062 = L1-1 | pNOS - P19 - tOCS -- gly1468__pNK3055 = LP-1 | KanR | 35s-nnHispS-ocsT | pCmYLCV-npgA-ATP | dummy | 35s - nnCPH - ocs | FMV-H3H v2-stop_plug-nosT -- gly1226__pNK4190 = L1-5r | pWRKY70-nnLuz_v4-stop_plug-WRKY70_T	без обработки	exp1440	ac4306 - без обработки	FALSE
L943-D9	L943	ac4306	D	9	-- gly1910__pNK062 = L1-1 | pNOS - P19 - tOCS -- gly1468__pNK3055 = LP-1 | KanR | 35s-nnHispS-ocsT | pCmYLCV-npgA-ATP | dummy | 35s - nnCPH - ocs | FMV-H3H v2-stop_plug-nosT -- gly1226__pNK4190 = L1-5r | pWRKY70-nnLuz_v4-stop_plug-WRKY70_T	без обработки	exp1440	ac4306 - без обработки	FALSE
L943-G6	L943	ac4305	G	6	-- gly1910__pNK062 = L1-1 | pNOS - P19 - tOCS -- gly1468__pNK3055 = LP-1 | KanR | 35s-nnHispS-ocsT | pCmYLCV-npgA-ATP | dummy | 35s - nnCPH - ocs | FMV-H3H v2-stop_plug-nosT -- gly1242__pNK4187 = L1-5r | pORCA3-nnLuz_v4-stop_plug-ORCA3_T	без обработки	exp1440	ac4305 - без обработки	FALSE
L943-G9	L943	ac4306	G	9	-- gly1910__pNK062 = L1-1 | pNOS - P19 - tOCS -- gly1468__pNK3055 = LP-1 | KanR | 35s-nnHispS-ocsT | pCmYLCV-npgA-ATP | dummy | 35s - nnCPH - ocs | FMV-H3H v2-stop_plug-nosT -- gly1226__pNK4190 = L1-5r | pWRKY70-nnLuz_v4-stop_plug-WRKY70_T	без обработки	exp1440	ac4306 - без обработки	FALSE
L943-G4	L943	ac4304	G	4	-- gly1910__pNK062 = L1-1 | pNOS - P19 - tOCS -- gly1468__pNK3055 = LP-1 | KanR | 35s-nnHispS-ocsT | pCmYLCV-npgA-ATP | dummy | 35s - nnCPH - ocs | FMV-H3H v2-stop_plug-nosT -- gly1466__pNK3366 = L1-5r | p35S(0.4 kb)-nnLuz_v4-stop_plug-act2	без обработки	exp1440	ac4304 - без обработки	FALSE
L943-A9	L943	ac4306	A	9	-- gly1910__pNK062 = L1-1 | pNOS - P19 - tOCS -- gly1468__pNK3055 = LP-1 | KanR | 35s-nnHispS-ocsT | pCmYLCV-npgA-ATP | dummy | 35s - nnCPH - ocs | FMV-H3H v2-stop_plug-nosT -- gly1226__pNK4190 = L1-5r | pWRKY70-nnLuz_v4-stop_plug-WRKY70_T	без обработки	exp1440	ac4306 - без обработки	FALSE
L943-H7	L943	ac4305	H	7	-- gly1910__pNK062 = L1-1 | pNOS - P19 - tOCS -- gly1468__pNK3055 = LP-1 | KanR | 35s-nnHispS-ocsT | pCmYLCV-npgA-ATP | dummy | 35s - nnCPH - ocs | FMV-H3H v2-stop_plug-nosT -- gly1242__pNK4187 = L1-5r | pORCA3-nnLuz_v4-stop_plug-ORCA3_T	без обработки	exp1440	ac4305 - без обработки	FALSE
L943-G8	L943	ac4305	G	8	-- gly1910__pNK062 = L1-1 | pNOS - P19 - tOCS -- gly1468__pNK3055 = LP-1 | KanR | 35s-nnHispS-ocsT | pCmYLCV-npgA-ATP | dummy | 35s - nnCPH - ocs | FMV-H3H v2-stop_plug-nosT -- gly1242__pNK4187 = L1-5r | pORCA3-nnLuz_v4-stop_plug-ORCA3_T	без обработки	exp1440	ac4305 - без обработки	FALSE
L943-G11	L943	ac4306	G	11	-- gly1910__pNK062 = L1-1 | pNOS - P19 - tOCS -- gly1468__pNK3055 = LP-1 | KanR | 35s-nnHispS-ocsT | pCmYLCV-npgA-ATP | dummy | 35s - nnCPH - ocs | FMV-H3H v2-stop_plug-nosT -- gly1226__pNK4190 = L1-5r | pWRKY70-nnLuz_v4-stop_plug-WRKY70_T	без обработки	exp1440	ac4306 - без обработки	FALSE
L943-F3	L943	ac4304	F	3	-- gly1910__pNK062 = L1-1 | pNOS - P19 - tOCS -- gly1468__pNK3055 = LP-1 | KanR | 35s-nnHispS-ocsT | pCmYLCV-npgA-ATP | dummy | 35s - nnCPH - ocs | FMV-H3H v2-stop_plug-nosT -- gly1466__pNK3366 = L1-5r | p35S(0.4 kb)-nnLuz_v4-stop_plug-act2	без обработки	exp1440	ac4304 - без обработки	FALSE
L943-D4	L943	ac4304	D	4	-- gly1910__pNK062 = L1-1 | pNOS - P19 - tOCS -- gly1468__pNK3055 = LP-1 | KanR | 35s-nnHispS-ocsT | pCmYLCV-npgA-ATP | dummy | 35s - nnCPH - ocs | FMV-H3H v2-stop_plug-nosT -- gly1466__pNK3366 = L1-5r | p35S(0.4 kb)-nnLuz_v4-stop_plug-act2	без обработки	exp1440	ac4304 - без обработки	FALSE
L943-A2	L943	ac4304	A	2	-- gly1910__pNK062 = L1-1 | pNOS - P19 - tOCS -- gly1468__pNK3055 = LP-1 | KanR | 35s-nnHispS-ocsT | pCmYLCV-npgA-ATP | dummy | 35s - nnCPH - ocs | FMV-H3H v2-stop_plug-nosT -- gly1466__pNK3366 = L1-5r | p35S(0.4 kb)-nnLuz_v4-stop_plug-act2	без обработки	exp1440	ac4304 - без обработки	FALSE
L943-H9	L943	ac4306	H	9	-- gly1910__pNK062 = L1-1 | pNOS - P19 - tOCS -- gly1468__pNK3055 = LP-1 | KanR | 35s-nnHispS-ocsT | pCmYLCV-npgA-ATP | dummy | 35s - nnCPH - ocs | FMV-H3H v2-stop_plug-nosT -- gly1226__pNK4190 = L1-5r | pWRKY70-nnLuz_v4-stop_plug-WRKY70_T	без обработки	exp1440	ac4306 - без обработки	FALSE
L943-E5	L943	ac4305	E	5	-- gly1910__pNK062 = L1-1 | pNOS - P19 - tOCS -- gly1468__pNK3055 = LP-1 | KanR | 35s-nnHispS-ocsT | pCmYLCV-npgA-ATP | dummy | 35s - nnCPH - ocs | FMV-H3H v2-stop_plug-nosT -- gly1242__pNK4187 = L1-5r | pORCA3-nnLuz_v4-stop_plug-ORCA3_T	без обработки	exp1440	ac4305 - без обработки	FALSE
L943-B3	L943	ac4304	B	3	-- gly1910__pNK062 = L1-1 | pNOS - P19 - tOCS -- gly1468__pNK3055 = LP-1 | KanR | 35s-nnHispS-ocsT | pCmYLCV-npgA-ATP | dummy | 35s - nnCPH - ocs | FMV-H3H v2-stop_plug-nosT -- gly1466__pNK3366 = L1-5r | p35S(0.4 kb)-nnLuz_v4-stop_plug-act2	без обработки	exp1440	ac4304 - без обработки	FALSE
L943-A12	L943	ac4306	A	12	-- gly1910__pNK062 = L1-1 | pNOS - P19 - tOCS -- gly1468__pNK3055 = LP-1 | KanR | 35s-nnHispS-ocsT | pCmYLCV-npgA-ATP | dummy | 35s - nnCPH - ocs | FMV-H3H v2-stop_plug-nosT -- gly1226__pNK4190 = L1-5r | pWRKY70-nnLuz_v4-stop_plug-WRKY70_T	без обработки	exp1440	ac4306 - без обработки	FALSE
L943-E8	L943	ac4305	E	8	-- gly1910__pNK062 = L1-1 | pNOS - P19 - tOCS -- gly1468__pNK3055 = LP-1 | KanR | 35s-nnHispS-ocsT | pCmYLCV-npgA-ATP | dummy | 35s - nnCPH - ocs | FMV-H3H v2-stop_plug-nosT -- gly1242__pNK4187 = L1-5r | pORCA3-nnLuz_v4-stop_plug-ORCA3_T	без обработки	exp1440	ac4305 - без обработки	FALSE
L943-E3	L943	ac4304	E	3	-- gly1910__pNK062 = L1-1 | pNOS - P19 - tOCS -- gly1468__pNK3055 = LP-1 | KanR | 35s-nnHispS-ocsT | pCmYLCV-npgA-ATP | dummy | 35s - nnCPH - ocs | FMV-H3H v2-stop_plug-nosT -- gly1466__pNK3366 = L1-5r | p35S(0.4 kb)-nnLuz_v4-stop_plug-act2	без обработки	exp1440	ac4304 - без обработки	FALSE
[truncated: 509 more rows]

## Sheet: Supplementary Fig 4
	values	Label
0	0.424	NB241
1	0.192	NB241
2	0.444	NB241
3	0.896	NB241
4	6196.28	NB242
5	8278.65	NB242
6	6545.87	NB242
7	17472.3	NB242
8	8056.33	NB242
9	8042.65	NB242
10	11003	NB242
11	16646.1	NB242
12	173.325	NB242
[truncated: 13 more rows]

## Sheet: Supplementary Fig 5
Sample Number	Genotype	Shoots/ Roots	Sample Name	Concentration	Units	Vol for 3?g(?l)	Factor	A260	Pathlength (mm)	260/280	260/280 Alert	260/230	260/230 Alert	Date/Time	Baseline nm	Baseline abs	Account	Session	Measure Type	Sample Type	Instrument	Exposure	220	221	222	223	224	225	226	227	228	229	230	231	232	233	234	235	236	237	238	239	240	241	242	243	244	245	246
[truncated: 40 more rows]
[truncated: 104 more columns]

[truncated: 13 more sheets: Supplementary Fig 7a, Supplementary Fig 7b, Supplementary Fig 8a, Supplementary Fig 8b, Supplementary Fig 8c, Supplementary Fig 8d, Supplementary Fig 9, Supplementary Fig 10a, Supplementary Fig 10b, Supplementary Fig 11, Supplementary Fig 16, Supplementary Fig 20, Supplementary Fig 23]
